# Supplementary material for: miR-455-3p has superior diagnostic potential to PSA in peripheral blood for prostate cancer
Source: PLoS One. 2025 Feb 14;20(2):e0317385. doi: 10.1371/journal.pone.0317385 (PMC11828392; doi:10.1371/journal.pone.0317385)
Supplement: S1 Data — (XLSX) [file pone.0317385.s003.xlsx]

## Sheet: Fig. 1
Figure 1A					Figure 1B					Figure 1C				Figure 1D
GSE206793					GSE112264					GSE206793	GSE112264	Common		ID	Group	Value
ID	P value	Log (FC)	miRNA_ID		ID	P value	Log (FC)	miRNA_ID		hsa-miR-6776-5p	hsa-miR-1290	hsa-miR-455-3p		GSM3063825	PR0001 Prostate Cancer	0.786
MIMAT0027452	1.41e-05	-2.69686	hsa-miR-6776-5p		MIMAT0031000	1.55e-151	2.96375	hsa-miR-8073		hcmv-miR-US4-5p	hsa-miR-191-5p			GSM3063826	PR0002 Prostate Cancer	1.056
MIMAT0011956	7e-05	-0.942086	bta-miR-2400		MIMAT0005880	7e-137	4.42918	hsa-miR-1290		ghr-miR2950	hsa-miR-1246			GSM3063827	PR0003 Prostate Cancer	3.822
MIMAT0003341	0.0001353	-1.63306	hcmv-miR-US4-5p		MIMAT0000440	1.21e-132	7.10919	hsa-miR-191-5p		hsa-miR-4786-3p	hsa-miR-17-3p			GSM3063828	PR0004 Prostate Cancer	-0.285
MIMAT0014348	0.000354	-2.43655	ghr-miR2950		MIMAT0005898	1.66e-120	8.15555	hsa-miR-1246		asu-miR-5345a-5p	hsa-miR-6131			GSM3063829	PR0005 Prostate Cancer	0.446
MIMAT0019955	0.0004107	-1.29456	hsa-miR-4786-3p		MIMAT0005582	6.91e-111	-1.04619	hsa-miR-1228-5p		dps-miR-2518	hsa-miR-6717-5p			GSM3063830	PR0006 Prostate Cancer	5.101
MIMAT0021537	0.004372	-1.32283	asu-miR-5345a-5p		MIMAT0000071	9.09e-111	4.46178	hsa-miR-17-3p		hsa-mir-550a-1	hsa-miR-614			GSM3063831	PR0007 Prostate Cancer	0.592
MIMAT0012301	0.004372	-1.84917	dps-miR-2518		MIMAT0024615	4.9e-109	5.87254	hsa-miR-6131		hsa-mir-550a-2	hsa-miR-320b			GSM3063832	PR0008 Prostate Cancer	4.71
MI0003600	0.004372	-1.32181	hsa-mir-550a-1		MIMAT0025846	2.87e-99	3.66707	hsa-miR-6717-5p		hsa-mir-550a-3	hsa-miR-5100			GSM3063833	PR0009 Prostate Cancer	1.064
MI0003601	0.004372	-1.32181	hsa-mir-550a-2		MIMAT0018976	2.68e-97	2.78567	hsa-miR-4454		hsv1-miR-H8-5p	hsa-miR-4783-3p			GSM3063834	PR0013 Prostate Cancer	-0.124
MI0003762	0.004372	-1.32181	hsa-mir-550a-3		MIMAT0003282	4.14e-95	3.38558	hsa-miR-614		gga-miR-455-3p	hsa-miR-124-3p			GSM3063835	PR0015 Prostate Cancer	8.137
MIMAT0012597	0.004372	-1.23533	hsv1-miR-H8-5p		MIMAT0019776	2.93e-94	2.64733	hsa-miR-1343-3p		ipu-miR-7555	hsa-miR-4480			GSM3063836	PR0016 Prostate Cancer	0.198
MIMAT0006788	0.004372	3.15114	gga-miR-455-3p		MIMAT0027468	5.77e-92	-1.33702	hsa-miR-6784-5p		ENSG00000238852	hsa-miR-1307-3p			GSM3063837	PR0017 Prostate Cancer	0.606
MIMAT0029551	0.004694	-2.0378	ipu-miR-7555		MIMAT0005792	5.09e-91	3.10929	hsa-miR-320b		bta-miR-455-3p	hsa-miR-6760-5p			GSM3063838	PR0018 Prostate Cancer	3.788
ENSG00000238852	0.0048365	-1.53425			MIMAT0022947	1.26e-90	2.25922	hsa-miR-1238-5p		hsa-mir-6836	hsa-miR-342-5p			GSM3063839	PR0019 Prostate Cancer	0.017
MIMAT0003836	0.0048365	3.27416	bta-miR-455-3p		MIMAT0022259	9.84e-89	3.29861	hsa-miR-5100		mmu-miR-455-3p	hsa-miR-4771			GSM3063840	PR0020 Prostate Cancer	-0.977
MI0022682	0.010247	-1.05277	hsa-mir-6836		MIMAT0015041	1.17e-88	2.23743	hsa-miR-1260b		gga-miR-1649-5p	hsa-miR-451a			GSM3063841	PR0021 Prostate Cancer	0.093
MIMAT0003742	0.010247	2.84745	mmu-miR-455-3p		MIMAT0019852	3.16e-87	-2.36719	hsa-miR-4730		stu-miR8006-5p	hsa-miR-4727-3p			GSM3063842	PR0022 Prostate Cancer	4.553
MIMAT0018975	0.0112763	-0.587195	hsa-miR-4453		MIMAT0027623	2.14e-83	1.39354	hsa-miR-6861-5p		mmu-miR-668-5p	hsa-miR-320e			GSM3063843	PR0023 Prostate Cancer	-0.882
MIMAT0007526	0.0112763	-1.7004	gga-miR-1649-5p		MIMAT0018944	2.45e-83	2.42712	hsa-miR-4429		gga-miR-6568-3p	hsa-miR-2467-3p			GSM3063844	PR0024 Prostate Cancer	3.155
MIMAT0030898	0.0123014	-1.89815	stu-miR8006-5p		MIMAT0000510	3.4e-83	2.64138	hsa-miR-320a		tgu-miR-2977	hsa-miR-29b-3p			GSM3063845	PR0025 Prostate Cancer	4.661
MIMAT0017237	0.0123014	-1.66278	mmu-miR-668-5p		MIMAT0019034	5.12e-82	2.27567	hsa-miR-4419b		lja-miR7546	hsa-miR-4718			GSM3063846	PR0026 Prostate Cancer	-0.025
MIMAT0025644	0.0123014	-1.48378	gga-miR-6568-3p		MIMAT0004679	2.33e-80	2.35322	hsa-miR-296-3p		ENSG00000252349	hsa-miR-4515			GSM3063847	PR0027 Prostate Cancer	4.132
MIMAT0014487	0.0126851	-1.56235	tgu-miR-2977		MIMAT0019947	7.58e-77	3.14806	hsa-miR-4783-3p		tgu-miR-2984-3p	hsa-miR-4708-3p			GSM3063848	PR0028 Prostate Cancer	-0.115
MIMAT0011854	0.0129177	-0.825744	bta-miR-2325a		MIMAT0000422	1.04e-76	5.23847	hsa-miR-124-3p		hsa-miR-455-3p	hsa-miR-6736-5p			GSM3063849	PR0030 Prostate Cancer	2.419
MIMAT0029373	0.0129177	-1.42493	lja-miR7546		MIMAT0019014	5.26e-75	5.34093	hsa-miR-4480		mml-miR-455-3p	hsa-miR-3156-5p			GSM3063850	PR0031 Prostate Cancer	4.767
ENSG00000252349	0.0129177	-1.17993			MIMAT0016916	3.64e-74	2.3069	hsa-miR-4286		ptr-miR-455	hsa-miR-24-3p			GSM3063851	PR0032 Prostate Cancer	0.336
MIMAT0011897	0.0129177	-0.723811	bta-miR-2359		MIMAT0031180	4.98e-74	2.1192	hsa-miR-7977		ssc-miR-455-3p	hsa-miR-4525			GSM3063852	PR0033 Prostate Cancer	3.642
MIMAT0026970	0.0129177	-1.27101	tgu-miR-2984-3p		MIMAT0031178	1.25e-73	2.39655	hsa-miR-7975		ppy-miR-455-3p	hsa-miR-4757-5p			GSM3063853	PR0034 Prostate Cancer	-0.037
MIMAT0004784	0.0129177	2.94039	hsa-miR-455-3p		MIMAT0019757	2.15e-70	1.54756	hsa-miR-4675		aca-miR-455-3p	hsa-miR-4732-5p			GSM3063854	PR0035 Prostate Cancer	2.371
MIMAT0006340	0.0129177	2.94039	mml-miR-455-3p		MIMAT0027412	6.85e-70	1.13506	hsa-miR-6756-5p		ggo-miR-455	hsa-miR-3688-5p			GSM3063855	PR0036 Prostate Cancer	4.059
MIMAT0008157	0.0129177	2.94039	ptr-miR-455		MIMAT0005951	3.7e-69	3.51375	hsa-miR-1307-3p		cgr-miR-874	hsa-miR-6073			GSM3063856	PR0037 Prostate Cancer	3.184
MIMAT0013960	0.0129177	2.94039	ssc-miR-455-3p		MIMAT0027420	4.6e-69	3.07294	hsa-miR-6760-5p		ssc-miR-874	hsa-miR-190b			GSM3063857	PR0038 Prostate Cancer	3.333
MIMAT0015900	0.0129177	2.94039	ppy-miR-455-3p		MIMAT0004694	3.7e-67	3.14953	hsa-miR-342-5p		bbe-miR-4867-3p	hsa-miR-374b-3p			GSM3063858	PR0039 Prostate Cancer	2.517
MIMAT0021965	0.0129177	2.94039	aca-miR-455-3p		MIMAT0019925	1.55e-66	5.28686	hsa-miR-4771		oan-miR-1419e-3p	hsa-miR-4666a-5p			GSM3063859	PR0040 Prostate Cancer	0.013
MIMAT0024222	0.0129177	2.94039	ggo-miR-455		MIMAT0019229	2.06e-66	-1.0574	hsa-miR-3940-5p		mmu-miR-5112	hsa-miR-4755-3p			GSM3063860	PR0041 Prostate Cancer	0.471
MIMAT0005106	0.0169228	-0.625949	ppt-miR1023c-5p		MIMAT0001631	1.01e-65	5.64769	hsa-miR-451a		sko-miR-4827b	hsa-miR-4740-5p			GSM3063861	PR0042 Prostate Cancer	1.455
MIMAT0005108	0.0169228	-0.625949	ppt-miR1023d-5p		MIMAT0027504	1.77e-65	1.17788	hsa-miR-6802-5p		mdo-miR-7301-3p	hsa-miR-3194-3p			GSM3063862	PR0043 Prostate Cancer	4.149
MIMAT0018583	0.0169228	-0.531761	ame-miR-3477		MIMAT0019848	1.81e-65	3.33156	hsa-miR-4727-3p		oan-miR-7424-3p	hsa-miR-3118			GSM3063863	PR0046 Prostate Cancer	0.041
MIMAT0024007	0.0169228	-2.0628	cgr-miR-874		MIMAT0015072	1.61e-64	5.14838	hsa-miR-320e		dps-miR-2561-3p	hsa-miR-620			GSM3063864	PR0047 Prostate Cancer	1.972
MIMAT0025384	0.0169228	-2.0628	ssc-miR-874		MIMAT0027542	1.88e-64	0.650615	hsa-miR-6821-5p		dsi-miR-987-3p	hsa-miR-3115			GSM3063865	PR0048 Prostate Cancer	0.257
MIMAT0031691	0.0169228	-1.50871	bbe-miR-4867-3p		MIMAT0003326	1.95e-64	1.55309	hsa-miR-663a		hcmv-miR-US33-5p	hsa-miR-6839-5p			GSM3063866	PR0049 Prostate Cancer	-0.106
MIMAT0007263	0.0169228	-1.2557	oan-miR-1419e-3p		MIMAT0019953	8.45e-64	3.76804	hsa-miR-2467-3p		hsa-miR-668-5p	hsa-miR-548ah-5p			GSM3063867	PR0050 Prostate Cancer	5.02
MIMAT0030520	0.0181441	-0.635361	prd-miR-7881-5p		MIMAT0030986	1.65e-63	2.55803	hsa-miR-8059		vvi-miR3627-5p	hsa-miR-4448			GSM3063868	PR0051 Prostate Cancer	0.908
MIMAT0013139	0.0181441	-0.961286	eca-miR-345-3p		MIMAT0000100	7.03e-63	5.57875	hsa-miR-29b-3p		bta-miR-2360	hsa-miR-548i			GSM3063869	PR0052 Prostate Cancer	0.928
MIMAT0020620	0.0191722	-1.52512	mmu-miR-5112		MIMAT0019779	2.73e-62	1.76988	hsa-miR-4690-5p		dps-miR-987-3p	hsa-miR-3128			GSM3063870	PR0053 Prostate Cancer	5.939
MIMAT0020035	0.0191722	2.19052	sko-miR-4827b		MIMAT0027432	1.13e-60	2.09993	hsa-miR-6766-5p			hsa-miR-6501-3p			GSM3063871	PR0054 Prostate Cancer	0.444
MIMAT0028831	0.0191722	-0.756841	mdo-miR-7385c-3p		MIMAT0027474	2.82e-60	1.72875	hsa-miR-6787-5p			hsa-miR-3686			GSM3063872	PR0055 Prostate Cancer	3.744
MIMAT0029915	0.0231217	-1.79619	mdo-miR-7301-3p		MIMAT0027392	1.67e-59	1.72566	hsa-miR-6746-5p			hsa-miR-5003-3p			GSM3063873	PR0056 Prostate Cancer	0.043
MIMAT0028999	0.0244262	-1.52027	oan-miR-7424-3p		MIMAT0019831	4.04e-59	4.15897	hsa-miR-4718			hsa-miR-4529-5p			GSM3063874	PR0057 Prostate Cancer	5.016
MI0003673	0.0286711	-0.473405	hsa-mir-449b		MIMAT0019052	1.32e-58	3.62831	hsa-miR-4515			hsa-miR-548aw			GSM3063875	PR0058 Prostate Cancer	3.194
MIMAT0012385	0.0286711	-3.92706	dps-miR-2561-3p		MIMAT0021021	2.18e-58	1.21679	hsa-miR-5001-5p			hsa-miR-548ak			GSM3063876	PR0059 Prostate Cancer	0.601
MIMAT0001762	0.0286711	-0.595795	dre-let-7d		MIMAT0019810	3.7e-58	3.68033	hsa-miR-4708-3p			hsa-miR-576-3p			GSM3063877	PR0060 Prostate Cancer	-0.64
MIMAT0002995	0.0286711	-0.595795	fru-let-7d		MIMAT0022691	1.22e-57	1.65029	hsa-miR-197-5p			hsa-miR-548b-5p			GSM3063878	PR0061 Prostate Cancer	0.296
MIMAT0002996	0.0286711	-0.595795	tni-let-7d		MIMAT0027373	3.89e-57	3.63039	hsa-miR-6736-5p			hsa-miR-606			GSM3063879	PR0062 Prostate Cancer	4.989
MIMAT0025418	0.0286711	-0.595795	pol-let-7d-5p		MIMAT0027383	8.69e-57	1.42491	hsa-miR-6741-5p			hsa-miR-5682			GSM3063880	PR0063 Prostate Cancer	-0.927
MIMAT0029377	0.0286711	-0.595795	ipu-let-7d		MIMAT0015030	1.38e-56	3.12454	hsa-miR-3156-5p			hsa-miR-519d-5p			GSM3063881	PR0064 Prostate Cancer	3.373
MIMAT0003268	0.0294138	-0.650266	hsa-miR-600		MIMAT0027431	4.13e-56	1.96859	hsa-miR-6765-3p			hsa-miR-548au-3p			GSM3063882	PR0065 Prostate Cancer	0.166
MIMAT0008269	0.0294138	-0.650266	ptr-miR-600		MIMAT0018191	2.91e-55	1.64614	hsa-miR-3917			hsa-miR-320d			GSM3063883	PR0066 Prostate Cancer	0.722
MIMAT0015569	0.0296016	-0.526537	bmo-miR-3378-5p		MIMAT0019023	2.95e-54	2.9076	hsa-miR-4489			hsa-miR-4782-5p			GSM3063884	PR0067 Prostate Cancer	0.567
MIMAT0012434	0.0296016	1.7021	dsi-miR-987-3p		MIMAT0019903	1.17e-53	1.24955	hsa-miR-4758-5p			hsa-miR-548au-5p			GSM3063885	PR0068 Prostate Cancer	6.328
MIMAT0012485	0.032309	-0.621762	dsi-miR-981-5p		MIMAT0019774	9.22e-53	1.5012	hsa-miR-4687-5p			hsa-miR-29b-1-5p			GSM3063886	PR0069 Prostate Cancer	3.233
MIMAT0020878	0.032309	-0.621762	dme-miR-981-5p		MIMAT0022943	1.05e-52	1.94306	hsa-miR-1233-5p			hsa-miR-3923			GSM3063887	PR0070 Prostate Cancer	3.407
MIMAT0004976	0.0331143	-0.65457	hsa-miR-933		MIMAT0019069	3.76e-52	-0.929375	hsa-miR-4530			hsa-miR-3912-5p			GSM3063888	PR0071 Prostate Cancer	-0.532
MIMAT0006535	0.0331143	-0.65457	mml-miR-933		MIMAT0000080	7.96e-52	3.27044	hsa-miR-24-3p			hsa-miR-561-3p			GSM3063889	PR0072 Prostate Cancer	-1.656
MIMAT0008340	0.0331143	-0.65457	ptr-miR-933		MIMAT0016880	1.02e-51	2.80677	hsa-miR-4259			hsa-miR-1277-3p			GSM3063890	PR0073 Prostate Cancer	1.12
MIMAT0016134	0.0331143	-0.65457	ppy-miR-933		MIMAT0019913	1.4e-51	0.80026	hsa-miR-4763-3p			hsa-miR-151b			GSM3063891	PR0074 Prostate Cancer	0.909
MIMAT0001584	0.0353091	-1.35816	hcmv-miR-US33-5p		MIMAT0019064	1.44e-48	3.40648	hsa-miR-4525			hsa-miR-1262			GSM3063892	PR0075 Prostate Cancer	1.216
MIMAT0026636	0.0357395	-1.53818	hsa-miR-668-5p		MIMAT0019806	1.6e-48	1.37875	hsa-miR-4706			hsa-miR-3613-5p			GSM3063893	PR0076 Prostate Cancer	0.913
MIMAT0018017	0.0368736	-4.87226	vvi-miR3627-5p		MIMAT0027038	9.45e-47	-0.603007	hsa-miR-1343-5p			hsa-miR-488-3p			GSM3063894	PR0077 Prostate Cancer	2.343
MI0023708	0.0407522	-0.412101	mmu-mir-7213		MIMAT0027438	1.14e-46	1.76246	hsa-miR-6769a-5p			hsa-miR-4635			GSM3063895	PR0078 Prostate Cancer	0.703
MI0000961	0.04114	0.46518	rno-mir-221		MIMAT0019901	1.32e-46	4.83437	hsa-miR-4757-5p			hsa-miR-4775			GSM3063896	PR0079 Prostate Cancer	0.717
MIMAT0025665	0.04114	-0.389118	gga-miR-6579-5p		MIMAT0018966	6.9e-46	1.39893	hsa-miR-4447			hsa-miR-562			GSM3063897	PR0080 Prostate Cancer	4.522
MIMAT0011898	0.04168	-1.38036	bta-miR-2360		MIMAT0019855	2.87e-45	3.12434	hsa-miR-4732-5p			hsa-miR-4423-5p			GSM3063898	PR0081 Prostate Cancer	0.563
MIMAT0022183	0.0441995	-0.964452	cel-miR-5546-5p		MIMAT0018945	3.17e-45	1.83416	hsa-miR-4430			hsa-miR-3927-3p			GSM3063899	PR0083 Prostate Cancer	0.414
MIMAT0012236	0.044308	1.77401	dps-miR-987-3p		MIMAT0019223	8.93e-45	5.83727	hsa-miR-3688-5p			hsa-miR-4464			GSM3063900	PR0084 Prostate Cancer	-0.031
MIMAT0025127	0.0446569	-0.431903	mmu-miR-6381		MIMAT0004794	1.19e-44	2.94273	hsa-miR-551b-5p			hsa-miR-519c-5p			GSM3063901	PR0085 Prostate Cancer	0.883
MI0016848	0.0446569	-0.637321	hsa-mir-4487		MIMAT0022721	1.41e-44	1.33307	hsa-miR-1247-3p			hsa-miR-1245b-3p			GSM3063902	PR0086 Prostate Cancer	-0.932
MIMAT0017208	0.0446569	-0.517338	mmu-miR-539-3p		MIMAT0023713	3.5e-44	1.13135	hsa-miR-6088			hsa-miR-1197			GSM3063903	PR0087 Prostate Cancer	-0.853
MIMAT0027910	0.0448677	-0.923403	mmu-miR-7003-5p		MIMAT0023698	5.33e-44	5.41144	hsa-miR-6073			hsa-miR-4658			GSM3063904	PR0088 Prostate Cancer	-0.522
MIMAT0031403	0.045912	-0.805073	mmu-miR-8100		MIMAT0027674	6.84e-44	1.89949	hsa-miR-6887-5p			hsa-miR-4662b			GSM3063905	PR0089 Prostate Cancer	0.139
MI0017434	0.0465542	-0.671686	hsa-mir-4787		MIMAT0019815	2.22e-43	2.86701	hsa-miR-4710			hsa-miR-5586-3p			GSM3063906	PR0090 Prostate Cancer	4.655
MIMAT0002185	0.0465542	-0.436096	kshv-miR-K12-9-3p		MIMAT0015065	4.78e-43	1.2495	hsa-miR-3185			hsa-miR-3160-5p			GSM3063907	PR0091 Prostate Cancer	-0.192
ENSG00000238414	0.0694913	1.12045			MIMAT0004929	1.02e-42	3.63569	hsa-miR-190b			hsa-miR-8061			GSM3063908	PR0092 Prostate Cancer	-0.092
MIMAT0028135	0.071006	-0.616107	mmu-miR-7119-5p		MIMAT0004956	1.12e-42	3.24705	hsa-miR-374b-3p			hsa-miR-1185-5p			GSM3063909	PR0094 Prostate Cancer	1.103
MIMAT0003284	0.071937	-0.472874	hsa-miR-616-5p		MIMAT0027654	1.34e-42	1.27838	hsa-miR-6877-5p			hsa-miR-4795-5p			GSM3063910	PR0096 Prostate Cancer	3.658
MI0016753	0.0727864	-0.667531	hsa-mir-4417		MIMAT0019741	2.24e-42	5.76219	hsa-miR-4666a-5p			hsa-miR-4777-3p			GSM3063911	PR0097 Prostate Cancer	0.139
HBII-135	0.0727864	-0.476527			MIMAT0022742	6.26e-42	1.80636	hsa-miR-1273g-3p			hsa-miR-3674			GSM3063912	PR0098 Prostate Cancer	3.302
MIMAT0003390	0.0728349	-0.470027	ebv-miR-BART1-3p		MIMAT0019896	9.56e-42	5.26741	hsa-miR-4755-3p			hsa-miR-559			GSM3063913	PR0099 Prostate Cancer	0.608
MIMAT0003435	0.0728349	-0.470027	rlcv-miR-rL1-6-3p		MIMAT0019041	1.25e-41	1.10883	hsa-miR-4505			hsa-miR-4700-5p			GSM3063914	PR0100 Prostate Cancer	4.411
MIMAT0005590	0.076628	-0.518371	mml-miR-1235		MIMAT0019869	1.61e-41	3.4179	hsa-miR-4740-5p			hsa-miR-5579-5p			GSM3063915	PR0101 Prostate Cancer	3.099
ENSG00000239041	0.0883324	-0.462329			MIMAT0019218	5.39e-41	4.16983	hsa-miR-3194-3p			hsa-miR-151a-5p			GSM3063916	PR0102 Prostate Cancer	3.324
ENSG00000252719	0.0883324	-0.381359			MIMAT0014980	5.52e-41	3.76224	hsa-miR-3118			hsa-miR-5692b			GSM3063917	PR0103 Prostate Cancer	-0.033
MIMAT0018909	0.0883324	2.52839	tca-miR-3902-3p		MIMAT0003289	1.01e-40	3.4623	hsa-miR-620			hsa-miR-875-5p			GSM3063918	PR0104 Prostate Cancer	2.678
MI0022621	0.0883324	-1.50716	hsa-mir-6776		MIMAT0014977	1.83e-40	3.15319	hsa-miR-3115			hsa-miR-3134			GSM3063919	PR0105 Prostate Cancer	0.422
MIMAT0025554	0.0948117	-1.53964	bta-miR-6525		MIMAT0027580	1.92e-40	3.36889	hsa-miR-6839-5p			hsa-miR-3942-5p			GSM3063920	PR0106 Prostate Cancer	0.802
MIMAT0030430	0.0948117	-0.848026	hsa-miR-7855-5p		MIMAT0018972	2.47e-40	3.37472	hsa-miR-548ah-5p			hsa-miR-6512-5p			GSM3063921	PR0107 Prostate Cancer	-0.216
MI0008192	0.0952806	-1.13033	hsa-mir-320d-2		MIMAT0018967	4.85e-40	3.17523	hsa-miR-4448			hsa-miR-3683			GSM3063922	PR0108 Prostate Cancer	5.523
ENSG00000238339	0.0988469	-0.38228			MIMAT0027414	5.85e-40	1.42805	hsa-miR-6757-5p			hsa-miR-513c-3p			GSM3063923	PR0110 Prostate Cancer	1.328
MI0016897	0.0988469	-1.0563	hsa-mir-4530		MIMAT0025478	6.62e-40	1.33905	hsa-miR-6511a-5p			hsa-miR-3675-5p			GSM3063924	PR0111 Prostate Cancer	-0.667
MIMAT0021523	0.102778	-0.483183	asu-miR-67-5p		MIMAT0027510	9.12e-40	-0.808034	hsa-miR-6805-5p			hsa-miR-548j-3p			GSM3063925	PR0113 Prostate Cancer	0.493
ENSG00000200398	0.102778	-0.404511			MIMAT0005935	1.52e-38	3.38331	hsa-miR-548i			hsa-miR-3924			GSM3063926	PR0115 Prostate Cancer	4.047
MIMAT0007602	0.102778	-1.03382	gga-miR-449c-5p		MIMAT0014991	1.92e-38	3.56074	hsa-miR-3128			hsa-miR-548z			GSM3063927	PR0119 Prostate Cancer	0.044
MIMAT0016920	0.104449	-0.461493	hsa-miR-4289		MIMAT0025459	2.36e-38	4.29002	hsa-miR-6501-3p			hsa-miR-4663			GSM3063928	PR0121 Prostate Cancer	-0.524
MIMAT0014610	0.104449	2.64367	tgu-miR-455-3p		MIMAT0019887	3.75e-38	1.29269	hsa-miR-4750-5p			hsa-miR-548ai			GSM3063929	PR0122 Prostate Cancer	2.551
MIMAT0016936	0.104449	-0.447827	bta-miR-3601		MIMAT0018114	5.1e-38	3.27801	hsa-miR-3686			hsa-miR-5579-3p			GSM3063930	PR0123 Prostate Cancer	3.679
MIMAT0022600	0.104449	-0.39368	ola-miR-30d-3p		MIMAT0022694	5.2e-38	1.39338	hsa-miR-211-3p			hsa-miR-8076			GSM3063931	PR0124 Prostate Cancer	5.187
MIMAT0016808	0.104449	-0.394253	cin-miR-4190-5p		MIMAT0021026	5.28e-38	3.03432	hsa-miR-5003-3p			hsa-miR-145-3p			GSM3063932	PR0125 Prostate Cancer	4.696
MIMAT0004213	0.104449	-1.48615	bmo-miR-31-5p		MIMAT0007347	5.67e-38	1.08773	hsa-miR-1469			hsa-miR-1244			GSM3063933	PR0126 Prostate Cancer	0.298
MIMAT0025841	0.104449	-0.601392	hsa-miR-6715a-3p		MIMAT0019236	5.76e-38	4.50058	hsa-miR-4529-5p			hsa-miR-3201			GSM3063934	PR0127 Prostate Cancer	0.544
MIMAT0000151	0.104449	-0.364735	mmu-miR-140-5p		MIMAT0022471	5.48e-37	3.61599	hsa-miR-548aw			hsa-miR-4777-5p			GSM3063935	PR0128 Prostate Cancer	4.115
MIMAT0000431	0.104449	-0.364735	hsa-miR-140-5p		MIMAT0019013	6.68e-37	3.3982	hsa-miR-548ak			hsa-miR-1243			GSM3063936	PR0129 Prostate Cancer	3.808
MIMAT0000573	0.104449	-0.364735	rno-miR-140-5p		MIMAT0004796	7.13e-37	3.46818	hsa-miR-576-3p			hsa-miR-4789-5p			GSM3063937	PR0130 Prostate Cancer	0.235
MIMAT0001836	0.104449	-0.364735	dre-miR-140-5p		MIMAT0019071	7.46e-37	2.4118	hsa-miR-4532			hsa-miR-3611			GSM3063938	PR0132 Prostate Cancer	0.015
MIMAT0003024	0.104449	-0.364735	fru-miR-140		MIMAT0004798	9.08e-37	3.56198	hsa-miR-548b-5p			hsa-miR-654-5p			GSM3063939	PR0133 Prostate Cancer	0.474
MIMAT0003025	0.104449	-0.364735	tni-miR-140		MIMAT0003274	1.26e-36	3.7761	hsa-miR-606			hsa-miR-548e-5p			GSM3063940	PR0134 Prostate Cancer	0.46
MIMAT0006197	0.104449	-0.364735	mml-miR-140-5p		MIMAT0022470	1.91e-36	3.51467	hsa-miR-5682			hsa-miR-548y			GSM3063941	PR0135 Prostate Cancer	0.6
MIMAT0012745	0.104449	-0.364735	mdo-miR-140-5p		MIMAT0005870	2.73e-36	2.98483	hsa-miR-1206			hsa-miR-655-5p			GSM3063942	PR0136 Prostate Cancer	1.154
MIMAT0012926	0.104449	-0.364735	eca-miR-140-5p		MIMAT0026610	3.25e-36	3.87757	hsa-miR-519d-5p			hsa-miR-4536-5p			GSM3063943	PR0137 Prostate Cancer	-0.035
MIMAT0014557	0.104449	-0.364735	tgu-miR-140-5p		MIMAT0019075	3.25e-36	2.04114	hsa-miR-4535			hsa-miR-3912-3p			GSM3063944	PR0138 Prostate Cancer	6.026
MIMAT0015763	0.104449	-0.364735	ppy-miR-140-5p		MIMAT0022292	3.37e-36	3.67799	hsa-miR-548au-3p			hsa-miR-653-3p			GSM3063945	PR0140 Prostate Cancer	-0.865
MIMAT0019471	0.104449	-0.364735	pma-miR-140		MIMAT0006764	4.7e-36	4.00667	hsa-miR-320d			hsa-miR-141-3p			GSM3063946	PR0141 Prostate Cancer	0.102
MIMAT0022552	0.104449	-0.364735	ola-miR-140-5p		MIMAT0027454	5.72e-36	1.45595	hsa-miR-6777-5p			hsa-miR-6739-5p			GSM3063947	PR0142 Prostate Cancer	0.142
MIMAT0023767	0.104449	-0.364735	cgr-miR-140-5p		MIMAT0019944	6.71e-36	3.44416	hsa-miR-4782-5p			hsa-miR-3192-5p			GSM3063948	PR0143 Prostate Cancer	-0.273
MIMAT0025434	0.104449	-0.364735	pol-miR-140-5p		MIMAT0022291	6.92e-36	3.62781	hsa-miR-548au-5p			hsa-miR-4272			GSM3063949	PR0144 Prostate Cancer	-1.252
MIMAT0026220	0.104449	-0.364735	ccr-miR-140-5p		MIMAT0018444	1.26e-35	1.38784	hsa-miR-642b-3p			hsa-miR-340-5p			GSM3063950	PR0145 Prostate Cancer	0
MI0003625	0.105403	-0.505034	hsa-mir-612		MIMAT0004514	1.5e-35	5.7651	hsa-miR-29b-1-5p			hsa-miR-302f			GSM3063951	PR0147 Prostate Cancer	1.36
MIMAT0023454	0.111502	-1.40259	hco-miR-5952		MIMAT0018198	1.59e-35	3.7583	hsa-miR-3923			hsa-miR-592			GSM3063952	PR0148 Prostate Cancer	5.958
MIMAT0018518	0.111502	-0.457173	ame-miR-3749		MIMAT0005911	1.61e-35	1.547	hsa-miR-1260a			hsa-miR-519e-5p			GSM3063953	PR0149 Prostate Cancer	-1.115
ENSG00000239055	0.111933	1.20123			MIMAT0027036	1.68e-35	3.68883	hsa-miR-3912-5p			hsa-miR-890			GSM3063954	PR0150 Prostate Cancer	4.409
MI0003673	0.114473	-0.436381	hsa-mir-449b		MIMAT0018969	5.71e-35	2.78118	hsa-miR-548ag			hsa-miR-455-5p			GSM3063955	PR0151 Prostate Cancer	-0.396
MIMAT0004153	0.114473	-0.501139	mdo-miR-425-3p		MIMAT0003225	1.55e-34	3.53828	hsa-miR-561-3p			hsa-miR-548ba			GSM3063956	PR0152 Prostate Cancer	2.872
MIMAT0006814	0.114473	-0.815959	oan-miR-1331		MIMAT0005933	1.56e-34	3.27404	hsa-miR-1277-3p			hsa-miR-376b-5p			GSM3063957	PR0153 Prostate Cancer	2.987
MIMAT0019479	0.114473	0.415543	pma-miR-146-3p		MIMAT0010214	1.59e-34	5.15903	hsa-miR-151b			hsa-miR-5706			GSM3063958	PR0154 Prostate Cancer	4.273
MI0016838	0.123521	-0.576486	hsa-mir-4479		MIMAT0005914	1.71e-34	3.57113	hsa-miR-1262			hsa-miR-651-3p			GSM3063959	PR0155 Prostate Cancer	5.401
MIMAT0019654	0.125254	-1.6604	pma-miR-4620		MIMAT0017990	2.73e-34	3.46869	hsa-miR-3613-5p			hsa-miR-3167			GSM3063960	PR0156 Prostate Cancer	4.046
MIMAT0021309	0.125254	0.412132	mtr-miR2590g		MIMAT0004763	3.75e-34	3.36718	hsa-miR-488-3p			hsa-miR-4678			GSM3063961	PR0157 Prostate Cancer	-0.503
MIMAT0011521	0.131619	0.423837	crm-miR-75		MIMAT0019692	3.98e-34	3.50502	hsa-miR-4635			hsa-miR-3145-3p			GSM3063962	PR0158 Prostate Cancer	-0.226
MIMAT0030826	0.133296	-0.358267	prd-miR-7963-5p		MIMAT0019862	4.58e-34	1.74399	hsa-miR-4736			hsa-miR-5681a			GSM3063963	PR0159 Prostate Cancer	0.202
ENSG00000207244	0.133296	-0.361305			MIMAT0019931	4.76e-34	3.15469	hsa-miR-4775			hsa-miR-676-3p			GSM3063964	PR0160 Prostate Cancer	5.137
ENSG00000239154	0.134884	2.24003			MIMAT0003226	5.87e-34	3.46451	hsa-miR-562			hsa-miR-3136-3p			GSM3063965	PR0161 Prostate Cancer	-0.797
MIMAT0012711	0.137199	-0.429706	hvt-miR-H2		MIMAT0019232	6.08e-34	4.8438	hsa-miR-4423-5p			hsa-miR-664a-5p			GSM3063966	PR0162 Prostate Cancer	0.789
MIMAT0009971	0.137199	-0.355831	bta-miR-1287		MIMAT0018202	1.14e-33	3.49963	hsa-miR-3927-3p			hsa-miR-4536-3p			GSM3063967	PR0163 Prostate Cancer	3.423
MIMAT0016210	0.137199	-0.355831	ppy-miR-1287		MIMAT0018988	1.31e-33	3.58267	hsa-miR-4464			hsa-miR-889-3p			GSM3063968	PR0164 Prostate Cancer	4.203
MIMAT0014752	0.138205	-5.83165	api-miR-3017a		MIMAT0002831	1.32e-33	3.92555	hsa-miR-519c-5p			hsa-miR-548ad-3p			GSM3063969	PR0165 Prostate Cancer	-0.475
MI0018002	0.138205	-0.489722	hsa-mir-1273f		MIMAT0019951	1.34e-33	3.61984	hsa-miR-1245b-3p			hsa-miR-3117-5p			GSM3063970	PR0166 Prostate Cancer	-0.135
MIMAT0016447	0.138205	-0.394144	cin-miR-4001b-1-3p		MIMAT0005955	1.43e-33	3.35643	hsa-miR-1197			hsa-miR-4666b			GSM3063971	PR0167 Prostate Cancer	-1.558
MIMAT0029647	0.138873	-0.392883	crm-miR-359		MIMAT0019725	1.55e-33	3.98646	hsa-miR-4658			hsa-miR-3689a-5p			GSM3063972	PR0168 Prostate Cancer	5.815
MIMAT0007189	0.140573	-0.373843	oan-miR-383-5p		MIMAT0019736	1.74e-33	3.28461	hsa-miR-4662b			hsa-miR-586			GSM3063973	PR0170 Prostate Cancer	-0.035
MIMAT0022829	0.140573	-0.373843	sha-miR-383		MIMAT0027430	1.98e-33	-0.645971	hsa-miR-6765-5p			hsa-miR-5695			GSM3063974	PR0171 Prostate Cancer	0.875
MIMAT0007780	0.143304	0.394212	osa-miR1857-3p		MIMAT0004508	2.35e-33	-1.71272	hsa-miR-92a-2-5p			hsa-miR-379-5p			GSM3063975	PR0172 Prostate Cancer	-0.244
MIMAT0021710	0.144083	-0.459684	aca-miR-101-1-5p		MIMAT0019836	3.15e-33	1.31812	hsa-miR-4722-5p			hsa-miR-2114-3p			GSM3063976	PR0173 Prostate Cancer	0.011
ENSG00000239080	0.146882	1.07921			MIMAT0022288	4.34e-33	4.9386	hsa-miR-5586-3p			hsa-miR-3064-5p			GSM3063977	PR0174 Prostate Cancer	-0.014
MIMAT0000012	0.147031	-0.403518	cel-miR-41-3p		MIMAT0019212	4.38e-33	3.2778	hsa-miR-3160-5p			hsa-miR-221-5p			GSM3063978	PR0175 Prostate Cancer	-0.577
MIMAT0030599	0.147622	1.86116	prd-miR-7900-3p		MIMAT0030988	5.54e-33	3.64205	hsa-miR-8061			hsa-miR-376c-5p			GSM3063979	PR0176 Prostate Cancer	2.178
MI0014180	0.147804	-0.753298	hsa-mir-3153		MIMAT0005798	5.89e-33	3.06356	hsa-miR-1185-5p			hsa-miR-23b-3p			GSM3063980	PR0177 Prostate Cancer	2.794
MIMAT0001424	0.151524	-0.395642	dre-miR-430b		MIMAT0019968	6.37e-33	3.30722	hsa-miR-4795-5p			hsa-miR-1258			GSM3063981	PR0178 Prostate Cancer	4.095
MIMAT0003238	0.151524	-0.410468	hsa-miR-573		MIMAT0019935	1.08e-32	4.98897	hsa-miR-4777-3p			hsa-miR-1263			GSM3063982	PR0180 Prostate Cancer	-0.333
MIMAT0025565	0.152024	-0.941677	bta-miR-6529		MIMAT0018097	1.21e-32	3.44251	hsa-miR-3674			hsa-miR-3617-5p			GSM3063983	PR0181 Prostate Cancer	3.218
MIMAT0028314	0.152024	-0.941677	mml-miR-6529-5p		MIMAT0003223	1.36e-32	3.91523	hsa-miR-559			hsa-miR-5692c			GSM3063984	PR0182 Prostate Cancer	-0.808
MIMAT0007475	0.161848	-0.789075	gga-miR-1609		MIMAT0019796	1.53e-32	3.8353	hsa-miR-4700-5p			hsa-miR-27b-5p			GSM3063985	PR0183 Prostate Cancer	-0.601
MIMAT0000568	0.161848	-0.535619	rno-miR-330-3p		MIMAT0022269	1.6e-32	3.87137	hsa-miR-5579-5p			hsa-miR-8067			GSM3063986	PR0184 Prostate Cancer	2.824
MIMAT0000569	0.161848	-0.535619	mmu-miR-330-3p		MIMAT0026636	1.66e-32	2.74152	hsa-miR-668-5p			hsa-miR-5197-3p			GSM3063987	PR0186 Prostate Cancer	-2.723
MIMAT0020885	0.161848	1.53844	dme-miR-987-3p		MIMAT0004697	1.74e-32	4.86339	hsa-miR-151a-5p			hsa-miR-607			GSM3063988	PR0187 Prostate Cancer	-2.279
MIMAT0011920	0.161848	-1.21303	bta-miR-2374		MIMAT0022497	2.53e-32	5.00384	hsa-miR-5692b			hsa-miR-5683			GSM3063989	PR0188 Prostate Cancer	-1.206
MIMAT0019157	0.162609	-0.336826	sko-miR-193a-5p		MIMAT0004922	2.89e-32	3.4353	hsa-miR-875-5p			hsa-miR-4766-3p			GSM3063990	PR0189 Prostate Cancer	-1.317
MIMAT0026898	0.162936	-0.606489	mml-miR-551b-5p		MIMAT0015000	2.95e-32	3.47324	hsa-miR-3134			hsa-miR-6838-3p			GSM3063991	PR0190 Prostate Cancer	-1.06
MIMAT0022608	0.163947	2.63901	ola-miR-455-3p		MIMAT0018068	3.33e-32	0.932635	hsa-miR-3648			hsa-miR-22-3p			GSM3063992	PR0193 Prostate Cancer	-2.549
MIMAT0005384	0.163947	-0.840552	cre-miR1147.1		MIMAT0018358	4.01e-32	3.26351	hsa-miR-3942-5p			hsa-miR-4778-3p			GSM3063993	PR0194 Prostate Cancer	-1.063
MIMAT0007878	0.163947	-0.995103	mmu-miR-1894-3p		MIMAT0025480	4.28e-32	3.53255	hsa-miR-6512-5p			hsa-miR-130a-3p			GSM3063994	PR0195 Prostate Cancer	3.768
ACA15	0.163947	0.356507			MIMAT0018111	4.31e-32	3.89394	hsa-miR-3683			hsa-miR-3913-5p			GSM3063995	PR0196 Prostate Cancer	-1.334
ENSG00000206785	0.163947	0.356507			MIMAT0022728	4.61e-32	3.74452	hsa-miR-513c-3p			hsa-miR-514a-3p			GSM3063996	PR0199 Prostate Cancer	-1.284
ENSG00000207062	0.163947	0.356507			MIMAT0027616	4.68e-32	0.890836	hsa-miR-6858-5p			hsa-miR-3607-5p			GSM3063997	PR0200 Prostate Cancer	-1.21
MIMAT0019067	0.164654	-0.357384	hsa-miR-4528		MIMAT0018098	4.79e-32	3.4848	hsa-miR-3675-5p			hsa-miR-4693-3p			GSM3063998	PR0201 Prostate Cancer	2.33
MIMAT0026942	0.164984	2.37888	mdo-miR-455-3p		MIMAT0026737	4.8e-32	3.64639	hsa-miR-548j-3p			hsa-miR-4477b			GSM3063999	PR0202 Prostate Cancer	2.659
MIMAT0030752	0.167647	-0.396862	prd-miR-7946-5p		MIMAT0018199	4.84e-32	3.33751	hsa-miR-3924			hsa-miR-4720-3p			GSM3064000	PR0203 Prostate Cancer	-1.581
MIMAT0012417	0.16826	-0.438417	dps-miR-2573-3p		MIMAT0000092	5.35e-32	2.65554	hsa-miR-92a-3p			hsa-miR-5700			GSM3064001	PR0205 Prostate Cancer	-0.43
ENSG00000238525	0.172986	-0.584186			MIMAT0018446	6.09e-32	3.28299	hsa-miR-548z			hsa-miR-4671-5p			GSM3064002	PR0206 Prostate Cancer	3.017
MIMAT0028107	0.172986	-0.373238	ddi-miR-7104		MIMAT0004609	6.42e-32	0.436983	hsa-miR-149-3p			hsa-miR-4490			GSM3064003	PR0207 Prostate Cancer	-0.423
MIMAT0017732	0.174347	-0.693843	aly-miR3448-3p		MIMAT0024611	8.09e-32	2.96189	hsa-miR-6128			hsa-miR-548g-3p			GSM3064004	PR0208 Prostate Cancer	-1.032
MIMAT0017995	0.176713	-0.374694	hsa-miR-3616-5p		MIMAT0019735	8.15e-32	4.60577	hsa-miR-4663			hsa-miR-628-5p			GSM3064005	PR0209 Prostate Cancer	-0.3
MIMAT0007002	0.180254	-0.665917	oan-miR-1360		MIMAT0018989	8.25e-32	3.01428	hsa-miR-548ai			hsa-miR-514b-3p			GSM3064006	PR0210 Prostate Cancer	-0.45
MIMAT0016395	0.180254	-0.56118	cin-miR-3575-3p		MIMAT0022270	8.66e-32	3.72705	hsa-miR-5579-3p			hsa-miR-545-5p			GSM3064007	PR0211 Prostate Cancer	-1.103
MIMAT0029147	0.180254	-0.381132	ghr-miR7500		MIMAT0031003	8.97e-32	3.5843	hsa-miR-8076			hsa-miR-4295			GSM3064008	PR0212 Prostate Cancer	-0.474
MIMAT0025684	0.180406	-1.66091	gga-miR-6591-3p		MIMAT0004601	9.96e-32	3.47623	hsa-miR-145-3p			hsa-miR-539-3p			GSM3064009	PR0213 Prostate Cancer	5.823
MIMAT0011794	0.183889	-1.53867	bta-miR-2287		MIMAT0005896	1.01e-31	3.18886	hsa-miR-1244			hsa-miR-3152-3p			GSM3064010	PR0214 Prostate Cancer	2.223
MIMAT0007146	0.185246	-0.379582	oan-miR-20a-1-3p		MIMAT0027472	1.07e-31	-0.517553	hsa-miR-6786-5p			hsa-miR-3684			GSM3064011	PR0215 Prostate Cancer	0.878
MI0000166	0.189646	-0.331775	mmu-mir-141		MIMAT0015086	1.08e-31	3.24244	hsa-miR-3201			hsa-miR-499a-5p			GSM3064012	PR0216 Prostate Cancer	3.893
MIMAT0027428	0.194515	-0.681115	hsa-miR-6764-5p		MIMAT0019934	1.15e-31	3.00627	hsa-miR-4777-5p			hsa-miR-4762-3p			GSM3064013	PR0217 Prostate Cancer	-0.048
MIMAT0004222	0.194833	-0.358398	cel-miR-787-3p		MIMAT0005894	1.22e-31	3.73221	hsa-miR-1243			hsa-miR-3670			GSM3064014	PR0218 Prostate Cancer	-1.188
AFFX-BioB-5	0.198611	-0.605579			MIMAT0019959	1.33e-31	4.65458	hsa-miR-4789-5p			hsa-miR-4774-5p			GSM3064015	PR0219 Prostate Cancer	-1.243
MIMAT0027390	0.202712	0.357006	hsa-miR-6744-3p		MIMAT0017988	1.46e-31	3.31621	hsa-miR-3611			hsa-miR-1271-3p			GSM3064016	PR0220 Prostate Cancer	4.013
MIMAT0022038	0.206582	-0.348144	aca-miR-5418		MIMAT0003330	2.01e-31	3.13777	hsa-miR-654-5p			hsa-miR-4770			GSM3064017	PR0221 Prostate Cancer	1.951
MIMAT0031155	0.209254	-1.7639	ama-miR396-3p		MIMAT0026736	2.47e-31	3.70208	hsa-miR-548e-5p			hsa-miR-3672			GSM3064018	PR0222 Prostate Cancer	0.715
MIMAT0026435	0.2094	-0.458285	sbi-miR6229-3p		MIMAT0024612	2.49e-31	2.64918	hsa-miR-378j			hsa-miR-4650-3p			GSM3064019	PR0223 Prostate Cancer	-0.615
MIMAT0018636	0.213738	-1.51842	tca-miR-3807-5p		MIMAT0019707	2.5e-31	2.5726	hsa-miR-4646-5p			hsa-miR-4703-5p			GSM3064020	PR0224 Prostate Cancer	4.524
ENSG00000239080	0.21617	1.1164			MIMAT0018354	2.72e-31	3.62078	hsa-miR-548y			hsa-miR-924			GSM3064021	PR0225 Prostate Cancer	0.111
MIMAT0026339	0.21823	-0.352315	bma-miR-5841		MIMAT0015064	3.1e-31	-2.71085	hsa-miR-3184-5p			hsa-miR-4696			GSM3064022	PR0227 Prostate Cancer	-0.223
MIMAT0015065	0.21823	1.45843	hsa-miR-3185		MIMAT0026626	4.53e-31	3.13633	hsa-miR-655-5p			hsa-miR-549a			GSM3064023	PR0228 Prostate Cancer	-0.685
MIMAT0029538	0.219168	-1.2642	ipu-miR-16c		MIMAT0019078	5.06e-31	4.37151	hsa-miR-4536-5p			hsa-miR-4482-5p			GSM3064024	PR0229 Prostate Cancer	2.658
MIMAT0018528	0.221156	-0.392581	ame-miR-3049-3p		MIMAT0018186	5.5e-31	3.30522	hsa-miR-3912-3p			hsa-miR-4781-3p			GSM3064025	PR0230 Prostate Cancer	-1.333
MIMAT0028641	0.224272	-1.36446	mdo-miR-7320-3p		MIMAT0026625	5.66e-31	3.44818	hsa-miR-653-3p			hsa-miR-19a-3p			GSM3064026	PR0231 Prostate Cancer	-0.508
MIMAT0018071	0.225924	0.385831	hsa-miR-3651		MIMAT0006767	6.7e-31	2.94048	hsa-miR-1827			hsa-miR-876-3p			GSM3064027	PR0232 Prostate Cancer	0.302
MIMAT0016288	0.225924	-0.406948	sja-miR-3484-5p		MIMAT0000432	6.92e-31	3.28674	hsa-miR-141-3p			hsa-miR-4774-3p			GSM3064028	PR0233 Prostate Cancer	-1.13
MIMAT0011979	0.225924	-0.971624	bta-miR-2415-3p		MIMAT0027379	7.59e-31	3.45721	hsa-miR-6739-5p			hsa-miR-3169			GSM3064029	PR0236 Prostate Cancer	-2.534
MIMAT0003928	0.225924	-0.333986	mdv1-miR-M7-3p		MIMAT0003336	8.85e-31	1.2397	hsa-miR-658			hsa-miR-548av-5p			GSM3064030	PR0237 Prostate Cancer	3.754
MIMAT0023322	0.225924	-0.38631	hco-miR-5888		MIMAT0015076	1.18e-30	4.65443	hsa-miR-3192-5p			hsa-miR-24-1-5p			GSM3064031	PR0238 Prostate Cancer	-0.46
MIMAT0007672	0.225924	-0.780802	gga-miR-1764-3p		MIMAT0016902	1.45e-30	3.91678	hsa-miR-4272			hsa-miR-1264			GSM3064032	PR0239 Prostate Cancer	0.139
MIMAT0014701	0.225924	-0.370615	hsv2-miR-H19		MIMAT0004692	1.48e-30	3.4878	hsa-miR-340-5p			hsa-miR-103a-3p			GSM3064033	PR0240 Prostate Cancer	-0.833
MIMAT0022619	0.225924	0.408953	ola-miR-21		MIMAT0009979	1.48e-30	2.89282	hsa-miR-2054			hsa-miR-501-3p			GSM3064034	PR0241 Prostate Cancer	-0.132
MIMAT0028184	0.225924	-0.719998	dev-miR-D12-5p		MIMAT0005932	1.9e-30	3.49349	hsa-miR-302f			hsa-miR-548ar-5p			GSM3064035	PR0243 Prostate Cancer	-1.204
MIMAT0007743	0.225924	-0.51903	gga-miR-449b-5p		MIMAT0003260	2.01e-30	4.28212	hsa-miR-592			hsa-miR-4679			GSM3064036	PR0244 Prostate Cancer	-0.26
MIMAT0028258	0.225924	-1.59523	mml-miR-3577-5p		MIMAT0002828	2.17e-30	3.14057	hsa-miR-519e-5p			hsa-miR-4520-2-3p			GSM3064037	PR0245 Prostate Cancer	0.002
MIMAT0000279	0.225924	1.76361	hsa-miR-222-3p		MIMAT0004912	2.38e-30	3.24974	hsa-miR-890			hsa-miR-5586-5p			GSM3064038	PR0246 Prostate Cancer	-0.586
MIMAT0000670	0.225924	1.76361	mmu-miR-222-3p		MIMAT0003150	2.4e-30	3.21164	hsa-miR-455-5p			hsa-miR-4457			GSM3064039	PR0247 Prostate Cancer	-1.29
MIMAT0000891	0.225924	1.76361	rno-miR-222-3p		MIMAT0031175	2.51e-30	3.20949	hsa-miR-548ba			hsa-miR-3908			GSM3064040	PR0249 Prostate Cancer	-1.112
MIMAT0003530	0.225924	1.76361	bta-miR-222		MIMAT0022923	2.57e-30	3.13972	hsa-miR-376b-5p			hsa-miR-5704			GSM3064041	PR0250 Prostate Cancer	-0.7
MIMAT0006250	0.225924	1.76361	mml-miR-222-3p		MIMAT0016878	2.93e-30	1.22501	hsa-miR-4257			hsa-miR-4789-3p			GSM3064042	PR0251 Prostate Cancer	-0.012
MIMAT0007133	0.225924	1.76361	oan-miR-222a-3p		MIMAT0022938	3.43e-30	0.862038	hsa-miR-937-5p			hsa-miR-99a-5p			GSM3064043	PR0252 Prostate Cancer	-0.05
MIMAT0009851	0.225924	1.76361	cfa-miR-222		MIMAT0018003	4.04e-30	1.5448	hsa-miR-3622a-5p			hsa-miR-590-5p			GSM3064044	PR0253 Prostate Cancer	0.017
MIMAT0013204	0.225924	1.76361	eca-miR-222		MIMAT0022500	4.33e-30	4.74377	hsa-miR-5706			hsa-miR-3910			GSM3064045	PR0254 Prostate Cancer	3.494
MIMAT0015808	0.225924	1.76361	ppy-miR-222		MIMAT0026624	4.53e-30	3.2378	hsa-miR-651-3p			hsa-miR-3179			GSM3064046	PR0255 Prostate Cancer	-1.221
MIMAT0022796	0.225924	1.76361	sha-miR-222		MIMAT0015042	5.04e-30	3.09335	hsa-miR-3167			hsa-miR-4705			GSM3064047	PR0256 Prostate Cancer	0.321
U102	0.229848	-0.401909			MIMAT0019762	5.12e-30	3.56817	hsa-miR-4678			hsa-miR-652-3p			GSM3064048	PR0257 Prostate Cancer	-0.124
MI0021872	0.229848	-0.393665	mmu-mir-6344		MIMAT0015016	5.56e-30	3.2237	hsa-miR-3145-3p			hsa-miR-4452			GSM3064049	PR0258 Prostate Cancer	0.281
MI0022895	0.230161	-0.389639	mmu-mir-7046		MIMAT0022469	5.74e-30	3.87127	hsa-miR-5681a			hsa-miR-454-3p			GSM3064050	PR0259 Prostate Cancer	0.55
ENSG00000238565	0.230161	0.354444			MIMAT0018204	6.16e-30	3.31324	hsa-miR-676-3p			hsa-miR-548at-3p			GSM3064051	PR0260 Prostate Cancer	-0.889
MI0000568	0.230161	0.357549	mmu-mir-20a		MIMAT0019203	6.23e-30	3.81331	hsa-miR-3136-3p			hsa-miR-339-3p			GSM3064052	PR0261 Prostate Cancer	0.201
ENSG00000239041	0.230161	-0.463433			MIMAT0005948	6.99e-30	3.66265	hsa-miR-664a-5p			hsa-miR-548av-3p			GSM3064053	PR0262 Prostate Cancer	0.589
MI0000902	0.230519	-0.310393	rno-mir-129-1		MIMAT0020959	7.28e-30	3.61536	hsa-miR-4536-3p			hsa-miR-627-5p			GSM3064054	PR0263 Prostate Cancer	0.5
MI0000137	0.230519	-0.335376	mmu-let-7g		MIMAT0026486	8.25e-30	0.443319	hsa-miR-328-5p			hsa-miR-5687			GSM3064055	PR0264 Prostate Cancer	3.836
MI0025021	0.233516	-0.36402	mmu-mir-1191b		MIMAT0004921	8.92e-30	3.03773	hsa-miR-889-3p			hsa-miR-6720-3p			GSM3064056	PR0265 Prostate Cancer	1.339
MIMAT0026085	0.242553	-0.362141	cme-miR171i		MIMAT0018946	9.44e-30	3.39906	hsa-miR-548ad-3p			hsa-miR-4680-3p			GSM3064057	PR0266 Prostate Cancer	3.606
MIMAT0023710	0.245198	-1.14591	hsa-miR-6085		MIMAT0004792	1.5e-29	0.926283	hsa-miR-92b-5p			hsa-miR-548p			GSM3064058	PR0267 Prostate Cancer	0.524
MI0022680	0.25268	-0.346967	hsa-mir-6835		MIMAT0019197	1.53e-29	3.2237	hsa-miR-3117-5p			hsa-miR-6719-3p			GSM3064059	PR0268 Prostate Cancer	0.015
ENSG00000238298	0.255229	-0.349421			MIMAT0022485	1.8e-29	3.42833	hsa-miR-4666b			hsa-miR-30d-3p			GSM3064060	PR0270 Prostate Cancer	5.125
MIMAT0030387	0.258649	-0.363707	ptc-miR7826		MIMAT0002832	1.92e-29	2.73969	hsa-miR-519c-3p			hsa-miR-4677-3p			GSM3064061	PR0271 Prostate Cancer	1.052
MIMAT0013561	0.258649	0.658104	cte-miR-2699-5p		MIMAT0000241	2e-29	2.89023	hsa-miR-208a-3p			hsa-miR-3606-3p			GSM3064062	PR0272 Prostate Cancer	-0.281
MI0016902	0.258649	-0.411189	hsa-mir-378i		MIMAT0018117	2.19e-29	3.37169	hsa-miR-3689a-5p			hsa-miR-548ar-3p			GSM3064063	PR0273 Prostate Cancer	-0.58
MIMAT0018990	0.26149	0.888723	hsa-miR-548aj-3p		MIMAT0028229	2.19e-29	2.96158	hsa-miR-7159-3p			hsa-miR-542-3p			GSM3064064	PR0274 Prostate Cancer	3.673
MIMAT0006088	0.26149	0.351662	cin-let-7c		MIMAT0003252	2.26e-29	4.78782	hsa-miR-586			hsa-miR-26a-5p			GSM3064065	PR0275 Prostate Cancer	5.167
MIMAT0006116	0.26149	0.351662	csa-let-7a		MIMAT0022488	2.31e-29	3.87636	hsa-miR-5695			hsa-miR-4423-3p			GSM3064066	PR0277 Prostate Cancer	-0.52
MI0005528	0.26149	-0.316755	hsa-mir-892a		MIMAT0000733	2.32e-29	4.62115	hsa-miR-379-5p			hsa-miR-3914			GSM3064067	PR0278 Prostate Cancer	1.681
MI0000144	0.26149	-0.329762	mmu-mir-30a		MIMAT0011157	2.36e-29	4.50028	hsa-miR-2114-3p			hsa-miR-1255b-5p			GSM3064068	PR0279 Prostate Cancer	2.855
MI0000870	0.26149	-0.329762	rno-mir-30a		MIMAT0019864	2.65e-29	3.6171	hsa-miR-3064-5p			hsa-miR-3606-5p			GSM3064069	PR0280 Prostate Cancer	-1.782
MIMAT0014959	0.26149	-0.457036	mmu-miR-3113-5p		MIMAT0027436	2.71e-29	-0.807939	hsa-miR-6768-5p			hsa-miR-3139			GSM3064070	PR0281 Prostate Cancer	2.058
MI0000542	0.26149	-0.639081	hsa-mir-320a		MIMAT0004568	2.92e-29	3.17947	hsa-miR-221-5p			hsa-miR-4715-5p			GSM3064071	PR0282 Prostate Cancer	5.671
MIMAT0012588	0.26149	-0.344119	aqc-miR477d		MIMAT0022861	2.94e-29	3.18309	hsa-miR-376c-5p			hsa-miR-1537-5p			GSM3064072	PR0283 Prostate Cancer	2.923
MIMAT0001107	0.26149	2.76522	gga-miR-222a		MIMAT0000418	3.59e-29	4.057	hsa-miR-23b-3p			hsa-miR-518d-3p			GSM3064073	PR0284 Prostate Cancer	4.81
MIMAT0001289	0.26149	2.76522	dre-miR-222a		MIMAT0005909	3.8e-29	3.31188	hsa-miR-1258			hsa-miR-4652-5p			GSM3064074	PR0286 Prostate Cancer	-0.867
MIMAT0002587	0.26149	2.76522	age-miR-222		MIMAT0005915	4.15e-29	3.81252	hsa-miR-1263			hsa-miR-3939			GSM3064075	PR0289 Prostate Cancer	1.056
MIMAT0002904	0.26149	2.76522	fru-miR-222		MIMAT0017997	4.24e-29	4.65751	hsa-miR-3617-5p			hsa-miR-561-5p			GSM3064076	PR0290 Prostate Cancer	1.368
MIMAT0002905	0.26149	2.76522	tni-miR-222		MIMAT0022476	4.4e-29	3.36062	hsa-miR-5692c			hsa-miR-4735-5p			GSM3064077	PR0291 Prostate Cancer	3.601
MIMAT0003633	0.26149	2.76522	xtr-miR-222		MIMAT0027359	4.74e-29	-0.773508	hsa-miR-6729-5p			hsa-miR-4742-5p			GSM3064078	PR0292 Prostate Cancer	-0.174
MIMAT0004159	0.26149	2.76522	mdo-miR-222a		MIMAT0004588	4.86e-29	3.05672	hsa-miR-27b-5p			hsa-miR-5701			GSM3064079	PR0293 Prostate Cancer	-1.317
MIMAT0013942	0.26149	2.76522	ssc-miR-222		MIMAT0030994	5.4e-29	3.07114	hsa-miR-8067			hsa-miR-548u			GSM3064080	PR0294 Prostate Cancer	-0.946
MIMAT0014514	0.26149	2.76522	tgu-miR-222-3p		MIMAT0019866	5.92e-29	2.86918	hsa-miR-4738-5p			hsa-miR-1261			GSM3064081	PR0295 Prostate Cancer	0.139
MIMAT0018531	0.26149	-0.360386	ame-miR-3719		MIMAT0021131	5.92e-29	3.85948	hsa-miR-5197-3p			hsa-miR-3143			GSM3064082	PR0296 Prostate Cancer	-0.649
MI0022736	0.261572	-0.356663	hsa-mir-6889		MIMAT0003275	6.81e-29	3.23119	hsa-miR-607			hsa-miR-623			GSM3064083	PR0298 Prostate Cancer	-0.674
MI0022881	0.263089	-0.638074	mmu-mir-7032		MIMAT0022472	6.93e-29	3.63445	hsa-miR-5683			hsa-miR-5000-5p			GSM3064084	PR0299 Prostate Cancer	-0.395
MI0017374	0.263272	-0.440889	hsa-mir-4737		MIMAT0019918	7.83e-29	3.91814	hsa-miR-4766-3p			hsa-miR-670-3p			GSM3064085	PR0300 Prostate Cancer	3.002
MIMAT0012201	0.270794	-0.370982	dme-miR-2493-3p		MIMAT0027579	1.24e-28	4.49414	hsa-miR-6838-3p			hsa-miR-4779			GSM3064086	PR0301 Prostate Cancer	-0.569
MIMAT0022628	0.270794	-1.63195	ola-let-7c		MIMAT0000077	1.47e-28	3.9671	hsa-miR-22-3p			hsa-miR-4662a-5p			GSM3064087	PR0302 Prostate Cancer	0.653
MIMAT0024075	0.270794	-1.63195	ggo-let-7c		MIMAT0019937	1.52e-28	3.54241	hsa-miR-4778-3p			hsa-miR-218-2-3p			GSM3064088	PR0303 Prostate Cancer	0.066
MIMAT0004834	0.270794	-0.382597	ppt-miR1221-3p		MIMAT0000425	1.54e-28	4.50635	hsa-miR-130a-3p			hsa-miR-140-3p			GSM3064089	PR0304 Prostate Cancer	-0.682
MIMAT0013395	0.270794	-0.418934	mtr-miR2631		MIMAT0018187	1.62e-28	3.47421	hsa-miR-3913-5p			hsa-miR-548ap-5p			GSM3064090	PR0305 Prostate Cancer	0.292
ENSG00000238686	0.270794	0.582447			MIMAT0002883	1.68e-28	4.352	hsa-miR-514a-3p			hsa-miR-4764-5p			GSM3064091	PR0308 Prostate Cancer	0.731
MI0014148	0.270794	-0.496777	hsa-mir-3130-2		MIMAT0018943	1.82e-28	2.21643	hsa-miR-4428			hsa-miR-1245a			GSM3064092	PR0309 Prostate Cancer	-0.048
MIMAT0014908	0.270794	-0.377956	mmu-miR-3093-3p		MIMAT0019963	1.86e-28	2.90145	hsa-miR-4791			hsa-miR-3166			GSM3064093	PR0310 Prostate Cancer	0.658
MIMAT0015160	0.270794	-0.378591	zma-miR171d-5p		MIMAT0017984	1.89e-28	3.69812	hsa-miR-3607-5p			hsa-miR-23b-5p			GSM3064094	PR0311 Prostate Cancer	4.324
MIMAT0015200	0.270794	-0.378591	zma-miR171e-5p		MIMAT0019785	1.95e-28	4.04321	hsa-miR-4693-3p			hsa-miR-548ae-3p			GSM3064095	PR0312 Prostate Cancer	-0.811
MIMAT0022879	0.270794	-0.378591	osa-miR171e-5p		MIMAT0020541	2.05e-28	2.89733	hsa-miR-5047			hsa-miR-3144-3p			GSM3064096	PR0313 Prostate Cancer	3.323
MI0000829	0.270794	-0.379129	rno-let-7b		MIMAT0019005	2.09e-28	3.51874	hsa-miR-4477b			hsa-miR-4768-5p			GSM3064097	PR0316 Prostate Cancer	-0.598
MIMAT0017642	0.270794	-0.36042	aly-miR856-3p		MIMAT0019834	2.36e-28	3.02321	hsa-miR-4720-3p			hsa-miR-1279			GSM3064098	PR0317 Prostate Cancer	-0.717
MIMAT0018943	0.270794	-0.376708	hsa-miR-4428		MIMAT0004600	2.54e-28	2.90928	hsa-miR-144-5p			hsa-miR-4668-5p			GSM3064099	PR0318 Prostate Cancer	-1.091
MIMAT0018321	0.270794	-0.491288	gma-miR4403		MIMAT0022493	2.55e-28	3.53478	hsa-miR-5700			hsa-miR-555			GSM3064100	PR0319 Prostate Cancer	0.047
MIMAT0016475	0.270794	-0.314178	cin-miR-4006c-3p		MIMAT0019752	2.66e-28	3.30684	hsa-miR-4671-5p			hsa-miR-4699-5p			GSM3064101	PR0320 Prostate Cancer	-1.303
MIMAT0030404	0.270794	0.405084	ptc-miR7829		MIMAT0019025	2.66e-28	4.62552	hsa-miR-4490			hsa-miR-3123			GSM3064102	PR0321 Prostate Cancer	0.441
MIMAT0011594	0.270794	-0.360132	crm-miR-64d-3p		MIMAT0005912	2.68e-28	3.83446	hsa-miR-548g-3p			hsa-miR-548c-3p			GSM3064103	PR0322 Prostate Cancer	-0.74
MIMAT0024778	0.270794	-0.335532	nta-miR6161c		MIMAT0004809	2.87e-28	4.38604	hsa-miR-628-5p			hsa-miR-4693-5p			GSM3064104	PR0323 Prostate Cancer	-0.382
MIMAT0015287	0.270794	1.1983	bmo-miR-190-3p		MIMAT0015088	2.88e-28	3.13333	hsa-miR-514b-3p			hsa-miR-3155a			GSM3064105	PR0325 Prostate Cancer	-0.155
MIMAT0003531	0.270794	-0.337928	bta-miR-26b		MIMAT0004785	2.93e-28	3.11969	hsa-miR-545-5p			hsa-miR-568			GSM3064106	PR0326 Prostate Cancer	-0.192
MIMAT0006678	0.270794	-0.337928	cfa-miR-26b		MIMAT0016844	3.02e-28	4.62676	hsa-miR-4295			hsa-miR-4719			GSM3064107	PR0327 Prostate Cancer	4.342
MIMAT0023872	0.270794	-0.337928	cgr-miR-26b-5p		MIMAT0022705	3.05e-28	3.61382	hsa-miR-539-3p			hsa-miR-580-5p			GSM3064108	PR0328 Prostate Cancer	-0.667
MIMAT0025211	0.270794	-0.366484	ptc-miR6472		MIMAT0015025	3.14e-28	3.2901	hsa-miR-3152-3p			hsa-miR-4256			GSM3064109	PR0329 Prostate Cancer	0.729
ENSG00000238294	0.270794	-0.315245			MIMAT0018112	3.23e-28	3.65781	hsa-miR-3684			hsa-miR-588			GSM3064110	PR0330 Prostate Cancer	-0.582
MIMAT0021918	0.270794	-0.34874	aca-miR-301b-3p		MIMAT0002870	3.87e-28	3.58411	hsa-miR-499a-5p			hsa-miR-548al			GSM3064111	PR0331 Prostate Cancer	3.629
MI0025511	0.270794	-0.358257	hsa-mir-4433b		MIMAT0019911	4.25e-28	3.41694	hsa-miR-4762-3p			hsa-miR-3607-3p			GSM3064112	PR0332 Prostate Cancer	-0.587
MIMAT0017308	0.270794	1.86246	rno-miR-455-3p		MIMAT0018093	4.74e-28	4.08652	hsa-miR-3670			hsa-miR-5583-3p			GSM3064113	PR0333 Prostate Cancer	-0.503
MIMAT0023965	0.270794	1.86246	cgr-miR-455-3p		MIMAT0019929	5.46e-28	4.59115	hsa-miR-4774-5p			hsa-miR-553			GSM3064114	PR0334 Prostate Cancer	-0.661
MIMAT0013967	0.270794	-1.14718	bhv1-miR-B6-5p		MIMAT0004945	5.65e-28	1.12985	hsa-miR-744-5p			hsa-miR-891b			GSM3064115	PR0335 Prostate Cancer	2.691
MIMAT0012033	0.270794	-0.444115	bta-miR-2452		MIMAT0022712	5.85e-28	3.25992	hsa-miR-1271-3p			hsa-miR-548aq-3p			GSM3064116	PR0336 Prostate Cancer	-0.894
MI0000166	0.270794	-0.342932	mmu-mir-141		MIMAT0019924	6.39e-28	4.45088	hsa-miR-4770			hsa-miR-6773-5p			GSM3064117	PR0338 Prostate Cancer	-1.313
MIMAT0005825	0.270794	-0.921865	hsa-miR-1180-3p		MIMAT0018095	6.54e-28	3.83529	hsa-miR-3672			hsa-miR-4434			GSM3064118	PR0341 Prostate Cancer	-1.491
MIMAT0016145	0.270794	-0.921865	ppy-miR-1180		MIMAT0019219	7.44e-28	1.19284	hsa-miR-3619-3p			hsa-miR-4317			GSM3064119	PR0343 Prostate Cancer	-0.385
MIMAT0028265	0.270794	-0.921865	mml-miR-1180-3p		MIMAT0019714	7.53e-28	4.5051	hsa-miR-4650-3p			hsa-miR-6839-3p			GSM3064120	PR0346 Prostate Cancer	2.849
MIMAT0017911	0.270794	-0.457484	aly-miR4223		MIMAT0019801	7.97e-28	3.39109	hsa-miR-4703-5p			hsa-miR-548at-5p			GSM3064121	PR0347 Prostate Cancer	-0.898
MIMAT0022089	0.270794	-0.498112	aca-miR-5461		MIMAT0004974	8.13e-28	3.22761	hsa-miR-924			hsa-miR-4504			GSM3064122	PR0348 Prostate Cancer	-2.743
MI0005528	0.270794	-0.311734	hsa-mir-892a		MIMAT0019790	8.72e-28	3.86023	hsa-miR-4696			hsa-miR-7161-3p			GSM3064123	PR0349 Prostate Cancer	-1.315
MIMAT0006033	0.270794	0.369752	odi-miR-1481		MIMAT0018072	8.93e-28	1.41003	hsa-miR-3652			hsa-miR-181b-3p			GSM3064124	PR0350 Prostate Cancer	-0.595
MIMAT0004003	0.270794	-0.37739	sme-miR-190b-5p		MIMAT0003333	9.17e-28	3.61092	hsa-miR-549a			hsa-miR-513b-3p			GSM3064125	PR0351 Prostate Cancer	-0.993
MI0021857	0.270794	-0.335536	rno-mir-679		MIMAT0019016	9.17e-28	3.34148	hsa-miR-4482-5p			hsa-miR-1299			GSM3064126	PR0352 Prostate Cancer	-0.226
MIMAT0022070	0.270794	-0.328566	aca-miR-5448		MIMAT0019943	1.02e-27	3.34962	hsa-miR-4781-3p			hsa-miR-8066			GSM3064127	PR0353 Prostate Cancer	-1.001
MIMAT0005696	0.270794	2.0838	vvi-miR171f		MIMAT0000073	1.07e-27	3.45289	hsa-miR-19a-3p			hsa-miR-548t-5p			GSM3064128	PR0354 Prostate Cancer	-1.666
MIMAT0022513	0.270794	2.0838	ssl-miR171b		MIMAT0004925	1.12e-27	3.27401	hsa-miR-876-3p			hsa-miR-2467-5p			GSM3064129	PR0356 Prostate Cancer	-0.777
MIMAT0022995	0.270794	2.0838	gma-miR171k-3p		MIMAT0019930	1.23e-27	3.33584	hsa-miR-4774-3p			hsa-miR-5590-3p			GSM3064130	PR0357 Prostate Cancer	3.902
MIMAT0024687	0.270794	2.0838	nta-miR171b		MIMAT0015044	1.28e-27	3.42516	hsa-miR-3169			hsa-miR-5591-5p			GSM3064131	PR0358 Prostate Cancer	3.917
MIMAT0025947	0.270794	2.0838	mdm-miR171j		MIMAT0022303	1.69e-27	3.60272	hsa-miR-548av-5p			hsa-miR-4759			GSM3064132	PR0359 Prostate Cancer	0.465
MIMAT0025948	0.270794	2.0838	mdm-miR171k		MIMAT0000079	1.86e-27	4.39912	hsa-miR-24-1-5p			hsa-miR-376a-2-5p			GSM3064133	PR0360 Prostate Cancer	-0.286
MIMAT0025949	0.270794	2.0838	mdm-miR171l		MIMAT0005791	1.88e-27	3.34659	hsa-miR-1264			hsa-miR-499a-3p			GSM3064134	PR0361 Prostate Cancer	-0.63
MIMAT0027309	0.270794	2.0838	ppe-miR171b		MIMAT0000101	2.01e-27	4.64736	hsa-miR-103a-3p			hsa-miR-5692a			GSM3064135	PR0362 Prostate Cancer	-0.27
MIMAT0029318	0.270794	2.0838	lja-miR171d-5p		MIMAT0004774	2.16e-27	3.59469	hsa-miR-501-3p			hsa-miR-629-5p			GSM3064136	PR0363 Prostate Cancer	-2.446
MIMAT0006320	0.270794	0.378215	mml-miR-422a		MIMAT0022265	2.28e-27	4.45117	hsa-miR-548ar-5p			hsa-miR-510-5p			GSM3064137	PR0364 Prostate Cancer	-1.77
MI0009949	0.270794	-0.305145	mmu-mir-1954		MIMAT0019763	2.5e-27	4.09165	hsa-miR-4679			hsa-miR-5091			GSM3064138	PR0365 Prostate Cancer	-1.64
MI0017367	0.270794	-0.497244	hsa-mir-4730		MIMAT0020300	3.03e-27	3.98077	hsa-miR-4520-2-3p			hsa-miR-617			GSM3064139	PR0367 Prostate Cancer	-0.476
MI0025242	0.270794	-0.456701	hsa-mir-7706		MIMAT0027496	3.16e-27	-0.669106	hsa-miR-6798-5p			hsa-miR-3121-5p			GSM3064140	PR0368 Prostate Cancer	-0.267
MIMAT0026363	0.270794	-0.334138	bma-miR-5864		MIMAT0005793	3.22e-27	2.97789	hsa-miR-320c			hsa-miR-548b-3p			GSM3064141	PR0369 Prostate Cancer	0.138
MIMAT0000605	0.270794	0.533494	mmu-miR-350-3p		MIMAT0027532	3.3e-27	-0.572626	hsa-miR-6816-5p			hsa-miR-5691			GSM3064142	PR0372 Prostate Cancer	-0.72
MIMAT0019639	0.270794	-0.325654	pma-miR-4605		MIMAT0019974	3.37e-27	2.90886	hsa-miR-4798-5p			hsa-miR-106a-5p			GSM3064143	PR0374 Prostate Cancer	1.931
MIMAT0015934	0.270794	-1.60202	ppy-miR-509-3p		MIMAT0018929	3.75e-27	0.585985	hsa-miR-4417			hsa-miR-4804-5p			GSM3064144	PR0375 Prostate Cancer	-0.138
MI0009966	0.270794	-0.337322	mmu-mir-1969		MIMAT0022287	3.89e-27	3.96744	hsa-miR-5586-5p			hsa-miR-552-3p			GSM3064145	PR0376 Prostate Cancer	-1.728
MI0004611	0.270794	-0.360322	mmu-mir-674		MIMAT0009197	3.96e-27	2.97813	hsa-miR-205-3p			hsa-miR-301b-5p			GSM3064146	PR0377 Prostate Cancer	-0.483
ENSG00000200318	0.270794	-0.355033			MIMAT0019891	3.97e-27	2.92791	hsa-miR-4753-3p			hsa-miR-1253			GSM3064147	PR0379 Prostate Cancer	-0.503
MIMAT0026078	0.270794	2.43671	cme-miR399d		MIMAT0018979	4.11e-27	4.20955	hsa-miR-4457			hsa-miR-3658			GSM3064148	PR0380 Prostate Cancer	-0.648
MIMAT0026082	0.270794	2.43671	cme-miR399e		MIMAT0005922	4.82e-27	-0.525199	hsa-miR-1268a			hsa-miR-7852-3p			GSM3064149	PR0381 Prostate Cancer	-0.253
MIMAT0023861	0.270794	2.34968	cgr-miR-222-3p		MIMAT0018182	5.18e-27	3.40646	hsa-miR-3908			hsa-miR-1255a			GSM3064150	PR0382 Prostate Cancer	-0.815
MIMAT0006069	0.270794	-0.37376	csa-miR-1473		MIMAT0022498	5.35e-27	4.18202	hsa-miR-5704			hsa-miR-570-3p			GSM3064151	PR0383 Prostate Cancer	-1.267
MIMAT0028035	0.270794	-0.33929	mmu-miR-7065-3p		MIMAT0005917	5.65e-27	2.7788	hsa-miR-548m			hsa-miR-132-5p			GSM3064152	PR0385 Prostate Cancer	0.049
MIMAT0022631	0.270794	0.394702	ola-miR-142		MIMAT0022838	5.8e-27	1.78485	hsa-miR-1185-1-3p			hsa-miR-3664-3p			GSM3064153	PR0386 Prostate Cancer	-1.056
AFFX-BioB-M	0.270794	-0.607195			MIMAT0019960	5.86e-27	4.08468	hsa-miR-4789-3p			hsa-miR-4475			GSM3064154	PR0387 Prostate Cancer	-1.52
MIMAT0024815	0.270794	0.412845	hvu-miR6190		MIMAT0000097	6.11e-27	4.53303	hsa-miR-99a-5p			hsa-miR-133a-5p			GSM3064155	PR0389 Prostate Cancer	-1.24
MIMAT0024662	0.270794	1.17869	nta-miR168a		MIMAT0003258	6.23e-27	3.9507	hsa-miR-590-5p			hsa-miR-376a-5p			GSM3064156	PR0390 Prostate Cancer	5.268
MIMAT0024663	0.270794	1.17869	nta-miR168b		MIMAT0030992	6.44e-27	2.79625	hsa-miR-8065			hsa-miR-4426			GSM3064157	PR0391 Prostate Cancer	-1.714
MIMAT0024664	0.270794	1.17869	nta-miR168c		MIMAT0032114	6.64e-27	2.64501	hsa-miR-548ad-5p			hsa-miR-190a-5p			GSM3064158	PR0395 Prostate Cancer	3.025
MIMAT0031129	0.270794	1.17869	sly-miR168a-5p		MIMAT0018184	7.59e-27	3.24568	hsa-miR-3910			hsa-miR-4282			GSM3064159	PR0396 Prostate Cancer	-1.037
MIMAT0031131	0.270794	1.17869	sly-miR168b-5p		MIMAT0019932	7.84e-27	2.72094	hsa-miR-4776-5p			hsa-miR-3975			GSM3064160	PR0397 Prostate Cancer	-1.704
MIMAT0007721	0.270794	-0.358877	gga-miR-1804		MIMAT0015056	8.52e-27	3.68406	hsa-miR-3179			hsa-miR-107			GSM3064161	PR0398 Prostate Cancer	-1.222
MI0015852	0.270794	-0.387691	hsa-mir-4321		MIMAT0019805	8.68e-27	3.97226	hsa-miR-4705			hsa-miR-544a			GSM3064162	PR0399 Prostate Cancer	0.877
MIMAT0001223	0.270794	-0.38558	dps-miR-34		MIMAT0003322	9.36e-27	3.84619	hsa-miR-652-3p			hsa-miR-148b-5p			GSM3064163	PR0401 Prostate Cancer	-0.743
MIMAT0004197	0.270794	-0.38558	bmo-miR-34-5p		MIMAT0018974	9.92e-27	3.04319	hsa-miR-4452			hsa-miR-4742-3p			GSM3064164	PR0402 Prostate Cancer	-0.748
MIMAT0008439	0.270794	-0.38558	dan-miR-34		MIMAT0003885	1.15e-26	3.40794	hsa-miR-454-3p			hsa-miR-6863			GSM3064165	PR0403 Prostate Cancer	1.83
MIMAT0008508	0.270794	-0.38558	der-miR-34		MIMAT0027404	1.2e-26	-0.397515	hsa-miR-6752-5p			hsa-miR-1468-3p			GSM3064166	PR0404 Prostate Cancer	-0.249
MIMAT0008619	0.270794	-0.38558	dgr-miR-34		MIMAT0022278	1.21e-26	3.63381	hsa-miR-548at-3p			hsa-miR-3662			GSM3064167	PR0407 Prostate Cancer	4.437
MIMAT0008656	0.270794	-0.38558	dmo-miR-34		MIMAT0005940	1.32e-26	2.70944	hsa-miR-1282			hsa-miR-4299			GSM3064168	PR0409 Prostate Cancer	0.451
MIMAT0008715	0.270794	-0.38558	dpe-miR-34		MIMAT0027490	1.33e-26	1.20928	hsa-miR-6795-5p			hsa-miR-587			GSM3064169	PR0410 Prostate Cancer	-0.542
MIMAT0008787	0.270794	-0.38558	dse-miR-34		MIMAT0004702	1.36e-26	4.06452	hsa-miR-339-3p			hsa-miR-651-5p			GSM3064170	PR0411 Prostate Cancer	-0.428
MIMAT0008840	0.270794	-0.38558	dsi-miR-34		MIMAT0022304	1.4e-26	3.79666	hsa-miR-548av-3p			hsa-miR-922			GSM3064171	PR0412 Prostate Cancer	1.897
MIMAT0008955	0.270794	-0.38558	dvi-miR-34		MIMAT0003296	1.43e-26	3.20393	hsa-miR-627-5p			hsa-miR-618			GSM3064172	PR0415 Prostate Cancer	-1.061
MIMAT0008983	0.270794	-0.38558	dwi-miR-34		MIMAT0022478	1.43e-26	3.32649	hsa-miR-5687			hsa-miR-4666a-3p			GSM3064173	PR0416 Prostate Cancer	-1.082
MIMAT0009081	0.270794	-0.38558	dya-miR-34		MIMAT0025851	1.47e-26	3.61107	hsa-miR-6720-3p			hsa-miR-520f-5p			GSM3064174	PR0417 Prostate Cancer	-0.883
MIMAT0009616	0.270794	-0.38558	sko-miR-34-5p		MIMAT0019765	1.57e-26	3.68861	hsa-miR-4680-3p			hsa-miR-1324			GSM3064175	PR0419 Prostate Cancer	-1.496
MIMAT0014245	0.270794	-0.38558	aae-miR-34-5p		MIMAT0005934	1.76e-26	3.22266	hsa-miR-548p			hsa-miR-424-3p			GSM3064176	PR0420 Prostate Cancer	-1.411
MIMAT0015682	0.270794	-0.38558	nvi-miR-34		MIMAT0025850	1.82e-26	3.26855	hsa-miR-6719-3p			hsa-miR-103b			GSM3064177	PR0422 Prostate Cancer	-0.708
MIMAT0024983	0.270794	-0.38558	hme-miR-34		MIMAT0004551	1.85e-26	3.33984	hsa-miR-30d-3p			hsa-miR-548d-5p			GSM3064178	PR0423 Prostate Cancer	-0.384
MIMAT0030494	0.270794	-0.38558	prd-miR-34-5p		MIMAT0019761	2.02e-26	3.41239	hsa-miR-4677-3p			hsa-miR-4277			GSM3064179	PR0425 Prostate Cancer	-0.271
MI0000972	0.270794	-0.658443	rno-mir-320		MIMAT0022965	2.05e-26	4.02889	hsa-miR-3606-3p			hsa-miR-548h-5p			GSM3064180	PR0427 Prostate Cancer	-0.837
MIMAT0024748	0.270794	-0.400916	nta-miR6151g		MIMAT0022266	2.11e-26	3.86731	hsa-miR-548ar-3p			hsa-miR-4799-3p			GSM3064181	PR0428 Prostate Cancer	-0.283
MIMAT0024749	0.270794	-0.400916	nta-miR6151h		MIMAT0025486	2.19e-26	2.29351	hsa-miR-6515-5p			hsa-miR-556-5p			GSM3064182	PR0429 Prostate Cancer	-1.217
MIMAT0024750	0.270794	-0.400916	nta-miR6151i		MIMAT0027524	2.22e-26	1.57827	hsa-miR-6812-5p			hsa-miR-497-3p			GSM3064183	PR0431 Prostate Cancer	3.964
MIMAT0000064	0.270794	-1.80172	hsa-let-7c-5p		MIMAT0003389	2.53e-26	3.16289	hsa-miR-542-3p			hsa-miR-10a-3p			GSM3064184	PR0432 Prostate Cancer	2.716
MIMAT0000523	0.270794	-1.80172	mmu-let-7c-5p		MIMAT0000082	2.88e-26	4.28548	hsa-miR-26a-5p			hsa-miR-3671			GSM3064185	PR0433 Prostate Cancer	-1.413
MIMAT0000776	0.270794	-1.80172	rno-let-7c-5p		MIMAT0018936	2.88e-26	3.81995	hsa-miR-4423-3p			hsa-miR-888-3p			GSM3064186	PR0434 Prostate Cancer	-1.734
MIMAT0001104	0.270794	-1.80172	gga-let-7c-5p		MIMAT0018188	3.18e-26	3.24752	hsa-miR-3914			hsa-miR-4714-3p			GSM3064187	PR0436 Prostate Cancer	2.588
MIMAT0001761	0.270794	-1.80172	dre-let-7c		MIMAT0025487	3.41e-26	0.795429	hsa-miR-6515-3p			hsa-miR-3660			GSM3064188	PR0437 Prostate Cancer	-1.764
MIMAT0002151	0.270794	-1.80172	ssc-let-7c		MIMAT0019705	3.45e-26	2.9711	hsa-miR-4645-5p			hsa-miR-6888-3p			GSM3064189	PR0439 Prostate Cancer	1.546
MIMAT0003644	0.270794	-1.80172	xtr-let-7c		MIMAT0019795	3.55e-26	2.80342	hsa-miR-4699-3p			hsa-miR-519a-3p			GSM3064190	PR0440 Prostate Cancer	-1.511
MIMAT0004332	0.270794	-1.80172	bta-let-7c		MIMAT0027450	3.86e-26	0.703957	hsa-miR-6775-5p			hsa-miR-3942-3p			GSM3064191	PR0442 Prostate Cancer	-1.015
MIMAT0006153	0.270794	-1.80172	mml-let-7c-5p		MIMAT0030996	4.09e-26	-0.693098	hsa-miR-8069			hsa-miR-600			GSM3064192	PR0443 Prostate Cancer	4.697
MIMAT0006669	0.270794	-1.80172	cfa-let-7c		MIMAT0005945	4.15e-26	3.35137	hsa-miR-1255b-5p			hsa-miR-3133			GSM3064193	PR0444 Prostate Cancer	-0.387
MIMAT0007938	0.270794	-1.80172	ptr-let-7c		MIMAT0017983	4.22e-26	3.28878	hsa-miR-3606-5p			hsa-miR-3183			GSM3064194	PR0446 Prostate Cancer	-0.389
MIMAT0013181	0.270794	-1.80172	eca-let-7c		MIMAT0005886	4.39e-26	2.57906	hsa-miR-1297			hsa-miR-627-3p			GSM3064195	PR0447 Prostate Cancer	-0.164
MIMAT0014520	0.270794	-1.80172	tgu-let-7c-5p		MIMAT0030422	4.46e-26	1.376	hsa-miR-7847-3p			hsa-miR-548bb-3p			GSM3064196	PR0448 Prostate Cancer	-1.105
MIMAT0014964	0.270794	-1.80172	oar-let-7c		MIMAT0015007	4.68e-26	4.10433	hsa-miR-3139			hsa-miR-302d-5p			GSM3064197	PR0449 Prostate Cancer	-0.842
MIMAT0015723	0.270794	-1.80172	ppy-let-7c		MIMAT0019824	4.9e-26	3.69223	hsa-miR-4715-5p			hsa-miR-548w			GSM3064198	PR0450 Prostate Cancer	-1.304
MIMAT0021696	0.270794	-1.80172	aca-let-7c-5p		MIMAT0026765	4.9e-26	3.44197	hsa-miR-1537-5p			hsa-miR-411-5p			GSM3064199	PR0451 Prostate Cancer	-0.908
MIMAT0025416	0.270794	-1.80172	pol-let-7a-5p		MIMAT0015049	4.99e-26	1.25353	hsa-miR-1193			hsa-miR-4796-3p			GSM3064200	PR0454 Prostate Cancer	1.972
MIMAT0028958	0.270794	-1.80172	oan-let-7c-5p		MIMAT0002864	5e-26	4.28681	hsa-miR-518d-3p			hsa-miR-4474-5p			GSM3064201	PR0455 Prostate Cancer	-1.229
MIMAT0029376	0.270794	-1.80172	ipu-let-7c		MIMAT0019716	5.06e-26	4.24455	hsa-miR-4652-5p			hsa-miR-548am-3p			GSM3064202	PR0456 Prostate Cancer	-0.513
MIMAT0030345	0.270794	-1.80172	hhi-let-7c		MIMAT0018355	6.33e-26	3.33396	hsa-miR-3939			hsa-miR-135b-3p			GSM3064203	PR0457 Prostate Cancer	-0.86
MIMAT0015519	0.270794	-1.31054	bmo-miR-3332		MIMAT0022706	6.44e-26	3.58435	hsa-miR-561-5p			hsa-miR-605-3p			GSM3064204	PR0458 Prostate Cancer	-1.107
MIMAT0028460	0.270794	-0.726146	mdo-miR-7247-5p		MIMAT0019860	6.81e-26	3.00993	hsa-miR-4735-5p			hsa-miR-152-3p			GSM3064205	PR0459 Prostate Cancer	-1.103
MIMAT0006429	0.272159	0.380551	mml-miR-563		MIMAT0019872	6.9e-26	3.51571	hsa-miR-4742-5p			hsa-miR-28-5p			GSM3064206	PR0460 Prostate Cancer	3.45
MI0021889	0.273608	-0.35278	mmu-mir-6361		MIMAT0019845	7.39e-26	0.970182	hsa-miR-4726-5p			hsa-miR-5092			GSM3064207	PR0461 Prostate Cancer	-0.893
MIMAT0019837	0.273608	-0.988887	hsa-miR-4722-3p		MIMAT0005916	7.82e-26	2.80249	hsa-miR-548n			hsa-miR-1179			GSM3064208	PR0462 Prostate Cancer	-1.206
MIMAT0019769	0.273608	-0.345773	hsa-miR-4684-5p		MIMAT0022494	8.3e-26	4.23148	hsa-miR-5701			hsa-miR-455-3p			GSM3064209	PR0463 Prostate Cancer	-0.557
MI0019318	0.27863	-0.325413	mmu-mir-5709		MIMAT0015013	8.74e-26	3.07785	hsa-miR-548u			hsa-miR-548aq-5p			GSM3064210	PR0465 Prostate Cancer	2.558
MIMAT0005380	0.279065	-0.972573	cre-miR1144a.1		MIMAT0005913	9.08e-26	3.15727	hsa-miR-1261			hsa-miR-524-5p			GSM3064211	PR0467 Prostate Cancer	-0.956
MIMAT0006254	0.279873	-1.8089	mml-miR-298		MIMAT0015012	9.36e-26	3.61186	hsa-miR-3143			hsa-miR-4744			GSM3064212	PR0468 Prostate Cancer	-0.55
MI0000933	0.279873	0.837366	rno-mir-190a		MIMAT0003292	9.57e-26	3.30085	hsa-miR-623			hsa-miR-219a-1-3p			GSM3064213	PR0469 Prostate Cancer	-0.496
MIMAT0001329	0.279873	-0.296649	osa-miR413		MIMAT0021019	1.03e-25	3.26134	hsa-miR-5000-5p			hsa-miR-181a-3p			GSM3064214	PR0472 Prostate Cancer	-0.43
MIMAT0031800	0.279873	-0.454524	cpa-miR166e		MIMAT0026640	1.14e-25	3.45157	hsa-miR-670-3p			hsa-miR-3119			GSM3064215	PR0473 Prostate Cancer	1.198
ENSG00000238557	0.279873	-0.456444			MIMAT0019938	1.2e-25	3.65756	hsa-miR-4779			hsa-miR-3616-5p			GSM3064216	PR0474 Prostate Cancer	-1.63
MIMAT0020440	0.279873	2.48875	tcc-miR399f		MIMAT0019731	1.35e-25	3.24122	hsa-miR-4662a-5p			hsa-miR-545-3p			GSM3064217	PR0475 Prostate Cancer	-1.253
MIMAT0023312	0.279873	-0.889043	osa-miR5836		MIMAT0004566	1.4e-25	3.59342	hsa-miR-218-2-3p			hsa-miR-633			GSM3064218	PR0476 Prostate Cancer	-0.338
MIMAT0006412	0.279873	1.34191	mml-miR-548c		MIMAT0004597	1.49e-25	4.29151	hsa-miR-140-3p			hsa-miR-4255			GSM3064219	PR0477 Prostate Cancer	-0.216
MIMAT0015266	0.279873	-1.45774	cel-miR-1822-5p		MIMAT0021037	1.57e-25	3.52824	hsa-miR-548ap-5p			hsa-miR-4500			GSM3064220	PR0478 Prostate Cancer	1.873
HBII-52-14	0.279899	-0.34894			MIMAT0019914	1.58e-25	3.42188	hsa-miR-4764-5p			hsa-miR-4761-5p			GSM3064221	PR0479 Prostate Cancer	0.213
MIMAT0021384	0.280706	-0.325598	isc-miR-5313		MIMAT0005897	1.66e-25	4.07821	hsa-miR-1245a			hsa-miR-208b-5p			GSM3064222	PR0480 Prostate Cancer	2.463
MI0000555	0.282795	-0.362652	mmu-mir-208a		MIMAT0015040	1.74e-25	4.01622	hsa-miR-3166			hsa-miR-664b-5p			GSM3064223	PR0481 Prostate Cancer	-0.484
MIMAT0009343	0.282795	-0.451836	bta-miR-541		MIMAT0004587	1.75e-25	3.3217	hsa-miR-23b-5p			hsa-miR-510-3p			GSM3064224	PR0482 Prostate Cancer	3.14
MIMAT0011064	0.282795	0.380068	mtr-miR169d-5p		MIMAT0018954	1.88e-25	3.62755	hsa-miR-548ae-3p			hsa-miR-5689			GSM3064225	PR0485 Prostate Cancer	1.004
MIMAT0023218	0.282795	0.380068	gma-miR169s		MIMAT0015015	1.91e-25	3.12257	hsa-miR-3144-3p			hsa-miR-3921			GSM3064226	PR0486 Prostate Cancer	3.319
MIMAT0029986	0.285103	-0.362855	mtr-miR7696a-5p		MIMAT0019920	1.99e-25	3.53821	hsa-miR-4768-5p			hsa-miR-522-3p			GSM3064227	PR0488 Prostate Cancer	-0.538
MIMAT0029988	0.285103	-0.362855	mtr-miR7696b-5p		MIMAT0005937	2.01e-25	3.03975	hsa-miR-1279			hsa-miR-1245b-5p			GSM3064228	PR0489 Prostate Cancer	-0.459
MI0026045	0.287128	-0.30354	mmu-mir-8113		MIMAT0019745	2.06e-25	3.57613	hsa-miR-4668-5p			hsa-miR-3121-3p			GSM3064229	PR0490 Prostate Cancer	-0.466
MI0022557	0.287128	-0.872292	hsa-mir-6722		MIMAT0003219	2.15e-25	3.93039	hsa-miR-555			hsa-miR-4704-3p			GSM3064230	PR0491 Prostate Cancer	-0.816
MIMAT0005924	0.287128	-0.36427	hsa-miR-1270		MIMAT0019794	2.29e-25	3.12696	hsa-miR-4699-5p			hsa-miR-520g-5p			GSM3064231	PR0493 Prostate Cancer	2.956
MI0022886	0.287128	-0.35893	mmu-mir-7037		MIMAT0014985	2.32e-25	3.15125	hsa-miR-3123			hsa-miR-3159			GSM3064232	PR0495 Prostate Cancer	5.656
MIMAT0007255	0.287532	-0.53921	oan-miR-1414-5p		MIMAT0003285	2.41e-25	3.82895	hsa-miR-548c-3p			hsa-miR-6733-5p			GSM3064233	PR0498 Prostate Cancer	-1.549
MIMAT0005408	0.289293	-0.334583	cre-miR1157-3p		MIMAT0019784	2.42e-25	3.67717	hsa-miR-4693-5p			hsa-miR-4799-5p			GSM3064234	PR0499 Prostate Cancer	1.094
MIMAT0022900	0.289293	-0.362603	ptc-miR169u-3p		MIMAT0019753	2.47e-25	2.744	hsa-miR-4671-3p			hsa-miR-4439			GSM3064235	PR0500 Prostate Cancer	-0.897
MIMAT0016009	0.292099	-1.38043	ppy-miR-564		MIMAT0022713	2.59e-25	1.82035	hsa-miR-1185-2-3p			hsa-miR-9-5p			GSM3064236	PR0501 Prostate Cancer	5.182
14qII-24	0.292099	0.788745			MIMAT0015029	3.02e-25	3.5409	hsa-miR-3155a			hsa-miR-3657			GSM3064237	PR0502 Prostate Cancer	-0.281
MIMAT0011899	0.292099	-1.39304	bta-miR-2361		MIMAT0003232	3.23e-25	3.32148	hsa-miR-568			hsa-miR-4670-3p			GSM3064238	PR0504 Prostate Cancer	0.897
MI0012591	0.292099	-0.332021	rno-mir-511		MIMAT0019832	3.61e-25	3.87678	hsa-miR-4719			hsa-miR-590-3p			GSM3064239	PR0505 Prostate Cancer	-1.309
MIMAT0025850	0.292099	-0.320866	hsa-miR-6719-3p		MIMAT0026617	3.62e-25	3.7003	hsa-miR-580-5p			hsa-miR-548ac			GSM3064240	PR0506 Prostate Cancer	3.454
MIMAT0016373	0.292099	-0.345964	gga-miR-3523		MIMAT0016877	3.93e-25	3.32285	hsa-miR-4256			hsa-miR-154-3p			GSM3064241	PR0507 Prostate Cancer	0.659
MI0022667	0.292099	0.29624	hsa-mir-6822		MIMAT0003255	3.96e-25	4.33614	hsa-miR-588			hsa-miR-100-3p			GSM3064242	PR0508 Prostate Cancer	-0.551
MI0021892	0.292099	-0.305803	mmu-mir-6363		MIMAT0019024	4.44e-25	3.77277	hsa-miR-548al			hsa-miR-5583-5p			GSM3064243	PR0509 Prostate Cancer	-0.902
MIMAT0025607	0.292099	-0.341523	gga-miR-3607-5p		MIMAT0017985	4.76e-25	3.40455	hsa-miR-3607-3p			hsa-miR-148a-5p			GSM3064244	PR0510 Prostate Cancer	-0.837
MIMAT0030747	0.292099	-0.561015	prd-miR-7943-3p		MIMAT0022282	5.01e-25	3.21979	hsa-miR-5583-3p			hsa-miR-759			GSM3064245	PR0511 Prostate Cancer	-1.385
MI0006387	0.292099	-0.323999	hsa-mir-1253		MIMAT0003216	5.16e-25	3.11474	hsa-miR-553			hsa-miR-4633-3p			GSM3064246	PR0512 Prostate Cancer	-1.311
MIMAT0007670	0.292099	-1.0319	gga-miR-1763		MIMAT0014979	5.79e-25	2.92288	hsa-miR-3117-3p			hsa-miR-3915			GSM3064247	PR0513 Prostate Cancer	0.407
MIMAT0021892	0.292099	3.39583	aca-miR-222-3p		MIMAT0004913	6.63e-25	3.99716	hsa-miR-891b			hsa-miR-33b-5p			GSM3064248	PR0515 Prostate Cancer	0.476
MIMAT0024026	0.292099	3.39583	ptr-miR-222		MIMAT0000690	7e-25	0.704241	hsa-miR-296-5p			hsa-miR-302e			GSM3064249	PR0516 Prostate Cancer	-0.952
MIMAT0024092	0.292099	3.39583	ggo-miR-222		MIMAT0023715	7e-25	0.705634	hsa-miR-6090			hsa-miR-181c-5p			GSM3064250	PR0517 Prostate Cancer	-0.917
MIMAT0000202	0.292099	3.50586	ath-miR171a		MIMAT0022264	7.91e-25	3.52515	hsa-miR-548aq-3p			hsa-miR-143-5p			GSM3064251	PR0519 Prostate Cancer	-0.712
MIMAT0000645	0.292099	3.50586	osa-miR171a		MIMAT0027446	8.4e-25	3.00309	hsa-miR-6773-5p			hsa-miR-184			GSM3064252	PR0520 Prostate Cancer	-0.738
MIMAT0005610	0.292099	3.50586	bna-miR171f		MIMAT0018950	8.7e-25	4.75701	hsa-miR-4434			hsa-miR-548as-3p			GSM3064253	PR0521 Prostate Cancer	3.076
MIMAT0005695	0.292099	3.50586	vvi-miR171e		MIMAT0016872	8.8e-25	4.19529	hsa-miR-4317			hsa-miR-502-5p			GSM3064254	PR0522 Prostate Cancer	-2.154
MIMAT0010165	0.292099	3.50586	bra-miR171e		MIMAT0027581	9.86e-25	4.10733	hsa-miR-6839-3p			hsa-miR-3976			GSM3064255	PR0524 Prostate Cancer	-0.443
MIMAT0011340	0.292099	3.50586	sbi-miR171g		MIMAT0022277	1.01e-24	3.35406	hsa-miR-548at-5p			hsa-miR-374a-3p			GSM3064256	PR0525 Prostate Cancer	4.051
MIMAT0011343	0.292099	3.50586	sbi-miR171j		MIMAT0019040	1.18e-24	3.00732	hsa-miR-4504			hsa-miR-532-5p			GSM3064257	PR0526 Prostate Cancer	-0.429
MIMAT0012174	0.292099	3.50586	bdi-miR171a		MIMAT0028233	1.24e-24	3.12528	hsa-miR-7161-3p			hsa-miR-302b-3p			GSM3064258	PR0527 Prostate Cancer	-1.294
MIMAT0013997	0.292099	3.50586	zma-miR171n-3p		MIMAT0022692	1.32e-24	3.33356	hsa-miR-181b-3p			hsa-miR-6844			GSM3064259	PR0528 Prostate Cancer	3.143
MIMAT0014075	0.292099	3.50586	ccl-miR171		MIMAT0000725	1.59e-24	1.07496	hsa-miR-373-5p			hsa-miR-4494			GSM3064260	PR0529 Prostate Cancer	2.558
MIMAT0017516	0.292099	3.50586	aly-miR171a-3p		MIMAT0018116	1.7e-24	2.93451	hsa-miR-3688-3p			hsa-miR-3609			GSM3064261	PR0530 Prostate Cancer	-1.597
MIMAT0020405	0.292099	3.50586	tcc-miR171a		MIMAT0025456	1.78e-24	2.62255	hsa-miR-548az-5p			hsa-miR-4659a-3p			GSM3064262	PR0531 Prostate Cancer	4.078
MIMAT0025940	0.292099	3.50586	mdm-miR171c		MIMAT0026749	1.82e-24	3.26786	hsa-miR-513b-3p			hsa-miR-2681-3p			GSM3064263	PR0532 Prostate Cancer	-1.901
MIMAT0025941	0.292099	3.50586	mdm-miR171d		MIMAT0005887	1.92e-24	3.06905	hsa-miR-1299			hsa-miR-619-3p			GSM3064264	PR0533 Prostate Cancer	-0.842
MIMAT0025942	0.292099	3.50586	mdm-miR171e		MIMAT0030993	1.97e-24	3.12015	hsa-miR-8066			hsa-miR-4704-5p			GSM3064265	PR0535 Prostate Cancer	2.604
MIMAT0026118	0.292099	3.50586	cme-miR171e		MIMAT0015009	2.21e-24	3.54787	hsa-miR-548t-5p			hsa-miR-298			GSM3064266	PR0536 Prostate Cancer	0.156
MIMAT0026119	0.292099	3.50586	cme-miR171a		MIMAT0019952	2.32e-24	3.45371	hsa-miR-2467-5p			hsa-miR-362-3p			GSM3064267	PR0537 Prostate Cancer	0.522
MIMAT0026120	0.292099	3.50586	cme-miR171g		MIMAT0022300	2.42e-24	3.01252	hsa-miR-5590-3p			hsa-miR-4694-5p			GSM3064268	PR0538 Prostate Cancer	-0.629
MIMAT0015013	0.292099	0.636903	hsa-miR-548u		MIMAT0022301	2.62e-24	3.54766	hsa-miR-5591-5p			hsa-miR-6854-5p			GSM3064269	PR0539 Prostate Cancer	0.068
MIMAT0016659	0.292099	0.29621	cin-miR-4085-5p		MIMAT0016849	2.97e-24	-0.77075	hsa-miR-4294			hsa-miR-505-3p			GSM3064270	PR0540 Prostate Cancer	-0.279
MIMAT0022288	0.292099	0.354432	hsa-miR-5586-3p		MIMAT0019905	3.04e-24	3.39003	hsa-miR-4759			hsa-miR-3920			GSM3064271	PR0541 Prostate Cancer	0.123
MIMAT0014109	0.292099	0.321331	bma-miR-87a		MIMAT0022928	3.05e-24	3.10793	hsa-miR-376a-2-5p			hsa-miR-377-5p			GSM3064272	PR0542 Prostate Cancer	-0.15
MIMAT0023777	0.292099	-0.312763	cgr-miR-147		MIMAT0004772	3.08e-24	3.11427	hsa-miR-499a-3p			hsa-miR-4471			GSM3064273	PR0543 Prostate Cancer	-0.395
MIMAT0002180	0.292099	-0.373099	kshv-miR-K12-10b		MIMAT0022484	3.14e-24	4.22932	hsa-miR-5692a			hsa-miR-125b-1-3p			GSM3064274	PR0544 Prostate Cancer	-0.45
MIMAT0026759	0.292099	-0.340396	oan-miR-1395-5p		MIMAT0004810	3.31e-24	4.22845	hsa-miR-629-5p			hsa-miR-153-3p			GSM3064275	PR0545 Prostate Cancer	4.382
MIMAT0014314	0.292099	-0.40324	aae-miR-286a		MIMAT0027645	3.37e-24	1.45532	hsa-miR-6872-3p			hsa-miR-3661			GSM3064276	PR0546 Prostate Cancer	-0.648
MI0016789	0.293034	-0.36743	hsa-mir-4446		MIMAT0019957	3.59e-24	1.60969	hsa-miR-4787-3p			hsa-miR-196a-3p			GSM3064277	PR0547 Prostate Cancer	0.637
MIMAT0028172	0.293724	-0.35503	dev-miR-D3-3p		MIMAT0002882	3.59e-24	4.00233	hsa-miR-510-5p			hsa-miR-548aj-3p			GSM3064278	PR0549 Prostate Cancer	0.122
MIMAT0006566	0.293724	3.06435	vvi-miR399d		MIMAT0018985	4.03e-24	1.22036	hsa-miR-3135b			hsa-miR-4795-3p			GSM3064279	PR0550 Prostate Cancer	0.704
MIMAT0031498	0.294242	2.89868	ppe-miR399b		MIMAT0021083	4.17e-24	3.90989	hsa-miR-5091			hsa-miR-4711-5p			GSM3064280	PR0551 Prostate Cancer	-1.129
MI0021919	0.294242	-0.319533	mmu-mir-6387		MIMAT0003286	4.71e-24	3.81625	hsa-miR-617			hsa-miR-3146			GSM3064281	PR0552 Prostate Cancer	-0.29
MIMAT0018769	0.295043	-0.357919	tca-miR-87b-3p		MIMAT0019936	4.84e-24	2.61486	hsa-miR-4778-5p			hsa-miR-3165			GSM3064282	PR0553 Prostate Cancer	-0.228
MIMAT0022149	0.295429	-0.325102	osa-miR5515		MIMAT0019199	5.02e-24	4.32161	hsa-miR-3121-5p			hsa-miR-101-5p			GSM3064283	PR0554 Prostate Cancer	-0.615
ENSG00000238690	0.297887	-0.312059			MIMAT0027500	5.29e-24	-0.792868	hsa-miR-6800-5p			hsa-miR-4661-3p			GSM3064284	PR0555 Prostate Cancer	-0.107
MI0006297	0.297887	-0.339188	mmu-mir-1192		MIMAT0003254	5.62e-24	4.30947	hsa-miR-548b-3p			hsa-miR-4514			GSM3064285	PR0556 Prostate Cancer	-0.35
MI0017373	0.297887	0.303892	hsa-mir-4736		MIMAT0022483	5.76e-24	3.67894	hsa-miR-5691			hsa-miR-3668			GSM3064286	PR0557 Prostate Cancer	4.587
MIMAT0000955	0.297887	4.57246	ath-miR399e		MIMAT0000103	5.76e-24	3.83892	hsa-miR-106a-5p			hsa-miR-511-3p			GSM3064287	PR0559 Prostate Cancer	-0.891
MIMAT0017580	0.297887	4.57246	aly-miR399e-3p		MIMAT0004948	5.8e-24	2.16979	hsa-miR-885-3p			hsa-miR-4528			GSM3064288	PR0561 Prostate Cancer	-0.066
MIMAT0012604	0.297887	-0.373685	bmo-miR-2753		MIMAT0019984	6.82e-24	3.54458	hsa-miR-4804-5p			hsa-miR-219b-3p			GSM3064289	PR0562 Prostate Cancer	-0.276
MIMAT0000326	0.297887	-0.319813	cel-miR-270		MIMAT0003215	6.91e-24	3.14895	hsa-miR-552-3p			hsa-miR-223-5p			GSM3064290	PR0563 Prostate Cancer	-0.539
MIMAT0003881	0.297887	-0.335308	hsa-miR-668-3p		MIMAT0032026	7.06e-24	3.22209	hsa-miR-301b-5p			hsa-miR-4302			GSM3064291	PR0564 Prostate Cancer	0.59
MIMAT0006504	0.297887	-0.335308	mml-miR-668		MIMAT0005904	7.48e-24	3.08291	hsa-miR-1253			hsa-miR-5707			GSM3064292	PR0565 Prostate Cancer	-0.147
MIMAT0008313	0.297887	-0.335308	ptr-miR-668		MIMAT0018078	7.69e-24	3.77787	hsa-miR-3658			hsa-miR-503-5p			GSM3064293	PR0566 Prostate Cancer	0.284
MIMAT0016095	0.297887	-0.335308	ppy-miR-668		MIMAT0030427	7.73e-24	3.30903	hsa-miR-7852-3p			hsa-miR-6808-3p			GSM3064294	PR0567 Prostate Cancer	-0.42
MIMAT0030864	0.297887	0.369212	stu-miR7990a		MIMAT0005906	8.15e-24	3.15901	hsa-miR-1255a			hsa-miR-4633-5p			GSM3064295	PR0569 Prostate Cancer	-0.073
MIMAT0028439	0.297887	-0.311086	mmu-miR-7235-3p		MIMAT0018447	8.29e-24	2.84629	hsa-miR-548aa			hsa-miR-4757-3p			GSM3064296	PR0570 Prostate Cancer	0.031
MIMAT0021562	0.297887	-0.333071	asu-miR-5352-5p		MIMAT0003235	8.31e-24	3.24107	hsa-miR-570-3p			hsa-miR-6864-3p			GSM3064297	PR0571 Prostate Cancer	-1.12
ACA42	0.297887	-0.418208			MIMAT0004594	9.03e-24	3.51099	hsa-miR-132-5p			hsa-miR-876-5p			GSM3064298	PR0573 Prostate Cancer	2.596
MI0009946	0.297887	-0.360547	mmu-mir-1951		MIMAT0019220	9.71e-24	3.33369	hsa-miR-3664-3p			hsa-miR-621			GSM3064299	PR0575 Prostate Cancer	0.041
MIMAT0022520	0.297887	2.73635	ssl-miR399		MIMAT0019945	9.88e-24	2.93478	hsa-miR-4782-3p			hsa-miR-96-3p			GSM3064300	PR0576 Prostate Cancer	-0.036
MIMAT0001298	0.297887	0.366712	cbr-miR-357		MIMAT0022724	1.09e-23	2.8471	hsa-miR-1277-5p			hsa-miR-26a-2-3p			GSM3064301	PR0577 Prostate Cancer	0.134
MIMAT0015212	0.297887	-0.456206	kshv-miR-K12-10a-5p		MIMAT0019002	1.17e-23	4.25068	hsa-miR-4475			hsa-miR-4724-3p			GSM3064302	PR0578 Prostate Cancer	0.245
MIMAT0004828	0.297887	-0.320377	mmu-miR-708-5p		MIMAT0026478	1.29e-23	3.66184	hsa-miR-133a-5p			hsa-miR-92a-1-5p			GSM3064303	PR0580 Prostate Cancer	6.63
MIMAT0004926	0.297887	-0.320377	hsa-miR-708-5p		MIMAT0003386	1.32e-23	3.28644	hsa-miR-376a-5p			hsa-miR-4427			GSM3064304	PR0581 Prostate Cancer	5.985
MIMAT0005331	0.297887	-0.320377	rno-miR-708-5p		MIMAT0022280	1.45e-23	2.97981	hsa-miR-5582-3p			hsa-miR-26b-5p			GSM3064305	PR0584 Prostate Cancer	0.501
MIMAT0006643	0.297887	-0.320377	cfa-miR-708		MIMAT0018941	1.47e-23	3.31228	hsa-miR-4426			hsa-miR-4538			GSM3064306	PR0586 Prostate Cancer	-0.601
MIMAT0008315	0.297887	-0.320377	ptr-miR-708		MIMAT0000458	1.49e-23	3.43368	hsa-miR-190a-5p			hsa-miR-4477a			GSM3064307	PR0589 Prostate Cancer	-0.241
MIMAT0009367	0.297887	-0.320377	bta-miR-708		MIMAT0016912	1.5e-23	3.49224	hsa-miR-4282			hsa-miR-2114-5p			GSM3064308	PR0591 Prostate Cancer	3.714
MIMAT0012785	0.297887	-0.320377	mml-miR-708-5p		MIMAT0019360	1.63e-23	3.50396	hsa-miR-3975			hsa-miR-4309			GSM3064309	PR0593 Prostate Cancer	-1.533
MIMAT0012993	0.297887	-0.320377	eca-miR-708		MIMAT0000104	1.65e-23	4.38339	hsa-miR-107			hsa-miR-2115-5p			GSM3064310	PR0594 Prostate Cancer	0.009
MIMAT0013945	0.297887	-0.320377	ssc-miR-708-5p		MIMAT0003164	1.78e-23	3.39395	hsa-miR-544a			hsa-miR-142-3p			GSM3064311	PR0595 Prostate Cancer	-0.534
MIMAT0016100	0.297887	-0.320377	ppy-miR-708		MIMAT0004699	1.78e-23	3.96052	hsa-miR-148b-5p			hsa-miR-381-3p			GSM3064312	PR0596 Prostate Cancer	0.399
MIMAT0006410	0.297887	1.38227	mml-miR-548a		MIMAT0019873	1.86e-23	3.90588	hsa-miR-4742-3p			hsa-miR-331-5p			GSM3064313	PR0598 Prostate Cancer	0.008
MIMAT0022678	0.297887	-0.415102	aau-miR168		MIMAT0027632	1.93e-23	2.88691	hsa-miR-6866-5p			hsa-miR-4300			GSM3064314	PR0601 Prostate Cancer	-0.899
MIMAT0016860	0.297887	0.336199	hsa-miR-4307		MIMAT0022279	1.97e-23	2.97668	hsa-miR-5582-5p			hsa-miR-1305			GSM3064315	PR0602 Prostate Cancer	0.667
MIMAT0005257	0.297887	0.352206	smo-miR1101-5p		MIMAT0027627	2.23e-23	4.11595	hsa-miR-6863			hsa-miR-1269a			GSM3064316	PR0604 Prostate Cancer	0.09
MIMAT0028273	0.297887	0.317824	mml-miR-7169-3p		MIMAT0026638	2.32e-23	3.37809	hsa-miR-1468-3p			hsa-miR-1289			GSM3064317	PR0605 Prostate Cancer	0.29
MI0014234	0.297887	-0.749402	hsa-mir-320e		MIMAT0019802	2.35e-23	2.87362	hsa-miR-4703-3p			hsa-miR-15a-5p			GSM3064318	PR0606 Prostate Cancer	-0.187
MIMAT0003943	0.297887	3.356	ptc-miR171k		MIMAT0004773	2.43e-23	2.93643	hsa-miR-500a-5p			hsa-miR-203b-5p			GSM3064319	PR0608 Prostate Cancer	6.52
MIMAT0027852	0.297887	1.78152	mmu-miR-6975-5p		MIMAT0018083	2.46e-23	3.14104	hsa-miR-3662			hsa-miR-372-5p			GSM3064320	PR0609 Prostate Cancer	4.234
MIMAT0027858	0.297887	-0.686678	mmu-miR-6978-5p		MIMAT0016851	2.92e-23	3.45703	hsa-miR-4299			hsa-miR-4418			GSM3064321	PR0610 Prostate Cancer	2.943
MIMAT0002047	0.297887	1.46929	ptc-miR399d		MIMAT0003253	3.03e-23	4.07649	hsa-miR-587			hsa-miR-5585-5p			GSM3064322	PR0611 Prostate Cancer	4.092
MIMAT0021271	0.297887	1.46929	mtr-miR399r		MIMAT0003321	3.17e-23	3.63282	hsa-miR-651-5p			hsa-miR-520h			GSM3064323	PR0612 Prostate Cancer	4.131
MIMAT0028304	0.297887	-0.330641	mml-miR-7180-5p		MIMAT0004972	3.25e-23	3.70212	hsa-miR-922			hsa-miR-4531			GSM3064324	PR0615 Prostate Cancer	-0.284
ENSG00000207199	0.297887	-0.264844			MIMAT0003287	3.39e-23	3.54519	hsa-miR-618			hsa-miR-601			GSM3064325	PR0618 Prostate Cancer	0.462
MIMAT0020309	0.297887	-0.348657	cel-miR-49-5p		MIMAT0019742	3.48e-23	3.66698	hsa-miR-4666a-3p			hsa-miR-4790-5p			GSM3064326	PR0619 Prostate Cancer	5.197
ENSG00000201384	0.297887	-0.304129			MIMAT0026609	3.59e-23	3.37947	hsa-miR-520f-5p			hsa-miR-32-5p			GSM3064327	PR0621 Prostate Cancer	0.07
MIMAT0011078	0.297887	2.35894	mtr-miR399k		MIMAT0005956	3.74e-23	3.20166	hsa-miR-1324			hsa-miR-4729			GSM3064328	PR0624 Prostate Cancer	0.111
MIMAT0000984	0.297887	2.81395	osa-miR399a		MIMAT0030418	3.82e-23	2.56957	hsa-miR-6516-3p			hsa-miR-98-5p			GSM3064329	PR0627 Prostate Cancer	1.653
MIMAT0000985	0.297887	2.81395	osa-miR399b		MIMAT0004749	3.88e-23	3.91696	hsa-miR-424-3p			hsa-miR-649			GSM3064330	PR0628 Prostate Cancer	-0.754
MIMAT0000986	0.297887	2.81395	osa-miR399c		MIMAT0019907	4.01e-23	2.85586	hsa-miR-4760-3p			hsa-miR-3142			GSM3064331	PR0630 Prostate Cancer	-0.523
MIMAT0001437	0.297887	2.81395	sbi-miR399a		MIMAT0007402	4.1e-23	3.11123	hsa-miR-103b			hsa-miR-200a-3p			GSM3064332	PR0631 Prostate Cancer	-0.784
MIMAT0001438	0.297887	2.81395	sbi-miR399c		MIMAT0004812	4.48e-23	3.64675	hsa-miR-548d-5p			hsa-miR-143-3p			GSM3064333	PR0632 Prostate Cancer	-0.828
MIMAT0001704	0.297887	2.81395	zma-miR399a-3p		MIMAT0016908	4.63e-23	3.31746	hsa-miR-4277			hsa-miR-4766-5p			GSM3064334	PR0633 Prostate Cancer	-0.636
MIMAT0001705	0.297887	2.81395	zma-miR399c-3p		MIMAT0004928	4.74e-23	2.81282	hsa-miR-147b			hsa-miR-517-5p			GSM3064335	PR0634 Prostate Cancer	-0.524
MIMAT0001751	0.297887	2.81395	sbi-miR399h		MIMAT0005928	5.19e-23	3.50688	hsa-miR-548h-5p			hsa-miR-3977			GSM3064336	PR0635 Prostate Cancer	-0.99
MIMAT0002049	0.297887	2.81395	ptc-miR399f		MIMAT0015008	5.3e-23	2.865	hsa-miR-3140-3p			hsa-miR-493-5p			GSM3064337	PR0636 Prostate Cancer	2.773
MIMAT0002050	0.297887	2.81395	ptc-miR399g		MIMAT0019977	5.56e-23	3.24427	hsa-miR-4799-3p			hsa-miR-1178-5p			GSM3064338	PR0637 Prostate Cancer	-1.675
MIMAT0005728	0.297887	2.81395	vvi-miR399a		MIMAT0003220	5.59e-23	3.72932	hsa-miR-556-5p			hsa-miR-6718-5p			GSM3064339	PR0638 Prostate Cancer	-0.019
MIMAT0005732	0.297887	2.81395	vvi-miR399h		MIMAT0028218	6.01e-23	2.79289	hsa-miR-7154-5p			hsa-miR-4460			GSM3064340	PR0639 Prostate Cancer	-0.305
MIMAT0011360	0.297887	2.81395	sbi-miR399j		MIMAT0004768	6.04e-23	3.7289	hsa-miR-497-3p			hsa-miR-599			GSM3064341	PR0640 Prostate Cancer	4.34
MIMAT0014023	0.297887	2.81395	zma-miR399h-3p		MIMAT0004555	6.63e-23	3.1491	hsa-miR-10a-3p			hsa-miR-573			GSM3064342	PR0641 Prostate Cancer	-0.48
MIMAT0018466	0.297887	2.81395	csi-miR399e		MIMAT0018094	7.09e-23	3.39863	hsa-miR-3671			hsa-miR-4801			GSM3064343	PR0642 Prostate Cancer	-1.061
MIMAT0018467	0.297887	2.81395	csi-miR399c		MIMAT0004917	7.43e-23	3.86105	hsa-miR-888-3p			hsa-miR-5009-3p			GSM3064344	PR0643 Prostate Cancer	-1.305
MIMAT0020441	0.297887	2.81395	tcc-miR399g		MIMAT0027426	7.7e-23	0.923648	hsa-miR-6763-5p			hsa-miR-302d-3p			GSM3064345	PR0645 Prostate Cancer	0.057
MIMAT0020678	0.297887	2.81395	bdi-miR399b		MIMAT0019823	7.78e-23	3.09995	hsa-miR-4714-3p			hsa-miR-376b-3p			GSM3064346	PR0646 Prostate Cancer	-0.032
MIMAT0022764	0.297887	2.81395	vun-miR399b		MIMAT0018081	7.96e-23	3.2248	hsa-miR-3660			hsa-miR-3170			GSM3064347	PR0648 Prostate Cancer	3.35
MIMAT0024418	0.297887	2.81395	mes-miR399a		MIMAT0022722	8.05e-23	2.76718	hsa-miR-548g-5p			hsa-miR-32-3p			GSM3064348	PR0650 Prostate Cancer	-1.292
MIMAT0026001	0.297887	2.81395	mdm-miR399a		MIMAT0018995	9.34e-23	2.92921	hsa-miR-4468			hsa-miR-100-5p			GSM3064349	PR0651 Prostate Cancer	-0.745
MIMAT0026002	0.297887	2.81395	mdm-miR399b		MIMAT0027677	9.79e-23	3.5483	hsa-miR-6888-3p			hsa-miR-597-5p			GSM3064350	PR0652 Prostate Cancer	1.345
MIMAT0026003	0.297887	2.81395	mdm-miR399c		MIMAT0002869	9.95e-23	3.81067	hsa-miR-519a-3p			hsa-miR-7-5p			GSM3064351	PR0653 Prostate Cancer	-0.548
MIMAT0027153	0.297887	2.81395	lus-miR399b		MIMAT0019230	1.01e-22	3.88901	hsa-miR-3942-3p			hsa-miR-8056			GSM3064352	PR0658 Prostate Cancer	-0.473
MIMAT0027155	0.297887	2.81395	lus-miR399d		MIMAT0027410	1.01e-22	2.66762	hsa-miR-6755-5p			hsa-miR-302c-3p			GSM3064353	PR0659 Prostate Cancer	2.311
MIMAT0028621	0.297887	-0.457072	mdo-miR-7311-3p		MIMAT0027396	1.05e-22	2.13614	hsa-miR-6748-5p			hsa-miR-337-5p			GSM3064354	PR0660 Prostate Cancer	-0.715
MIMAT0001078	0.297887	1.69537	osa-miR393b-5p		MIMAT0016879	1.09e-22	1.15673	hsa-miR-4258			hsa-miR-4264			GSM3064355	PR0662 Prostate Cancer	0.052
MIMAT0001747	0.297887	1.69537	zma-miR393a-5p		MIMAT0019859	1.11e-22	1.59981	hsa-miR-4734			hsa-miR-582-3p			GSM3064356	PR0664 Prostate Cancer	-0.707
MIMAT0014000	0.297887	1.69537	zma-miR393c-5p		MIMAT0000253	1.14e-22	2.73236	hsa-miR-10a-5p			hsa-miR-2115-3p			GSM3064357	PR0665 Prostate Cancer	3.725
MIMAT0014334	0.297887	1.69537	ghr-miR393		MIMAT0003268	1.21e-22	3.22323	hsa-miR-600			hsa-miR-21-5p			GSM3064358	PR0667 Prostate Cancer	-1.078
MIMAT0025975	0.297887	1.69537	mdm-miR393a		MIMAT0014998	1.22e-22	3.22323	hsa-miR-3133			hsa-miR-449a			GSM3064359	PR0668 Prostate Cancer	-1.185
MIMAT0025976	0.297887	1.69537	mdm-miR393b		MIMAT0003320	1.23e-22	2.6418	hsa-miR-650			hsa-miR-1295b-5p			GSM3064360	PR0669 Prostate Cancer	0.121
MIMAT0025977	0.297887	1.69537	mdm-miR393c		MIMAT0019956	1.26e-22	-0.708767	hsa-miR-4787-5p			hsa-miR-450b-5p			GSM3064361	PR0670 Prostate Cancer	-0.525
MIMAT0029264	0.297887	1.69537	mes-miR393c		MIMAT0015063	1.47e-22	3.01209	hsa-miR-3183			hsa-miR-19a-5p			GSM3064362	PR0671 Prostate Cancer	2.154
MIMAT0029265	0.297887	1.69537	mes-miR393d		MIMAT0025847	1.51e-22	1.89448	hsa-miR-6511b-5p			hsa-miR-4802-5p			GSM3064363	PR0672 Prostate Cancer	1.453
MIMAT0011977	0.297887	-0.355999	bta-miR-2414		MIMAT0026623	1.54e-22	3.70226	hsa-miR-627-3p			hsa-miR-541-3p			GSM3064364	PR0674 Prostate Cancer	-1.763
MIMAT0020505	0.297887	-0.323572	dme-miR-4912-5p		MIMAT0035704	1.63e-22	3.31105	hsa-miR-548bb-3p			hsa-miR-888-5p			GSM3064365	PR0675 Prostate Cancer	-0.971
ENSG00000200385	0.297887	0.328709			MIMAT0004685	1.71e-22	3.46734	hsa-miR-302d-5p			hsa-miR-30a-5p			GSM3064366	PR0676 Prostate Cancer	-2.566
MIMAT0026005	0.297887	3.03422	mdm-miR399e		MIMAT0021127	1.83e-22	0.970545	hsa-miR-5195-3p			hsa-miR-4691-3p			GSM3064367	PR0677 Prostate Cancer	-1.767
MIMAT0026006	0.297887	3.03422	mdm-miR399f		MIMAT0015060	1.84e-22	3.76352	hsa-miR-548w			hsa-miR-27a-3p			GSM3064368	PR0678 Prostate Cancer	2.05
MIMAT0026007	0.297887	3.03422	mdm-miR399g		MIMAT0003329	1.86e-22	4.13199	hsa-miR-411-5p			hsa-miR-222-3p			GSM3064369	PR0679 Prostate Cancer	4.946
MIMAT0026008	0.297887	3.03422	mdm-miR399h		MIMAT0018108	2.04e-22	2.74796	hsa-miR-3681-5p			hsa-miR-128-3p			GSM3064370	PR0681 Prostate Cancer	2.946
MIMAT0029283	0.297887	3.03422	mes-miR399e		MIMAT0019971	2.12e-22	3.83831	hsa-miR-4796-3p			hsa-miR-6832-5p			GSM3064371	PR0682 Prostate Cancer	2.775
MIMAT0031509	0.297887	3.03422	ppe-miR399m		MIMAT0019234	2.18e-22	3.2404	hsa-miR-4474-5p			hsa-miR-616-3p			GSM3064372	PR0685 Prostate Cancer	6.519
MIMAT0031510	0.297887	3.03422	ppe-miR399n		MIMAT0019076	2.33e-22	3.2049	hsa-miR-548am-3p			hsa-miR-202-5p			GSM3064373	PR0687 Prostate Cancer	-0.178
MIMAT0011460	0.297887	-0.37951	cel-miR-2219-3p		MIMAT0004698	2.36e-22	3.57541	hsa-miR-135b-3p			hsa-miR-367-5p			GSM3064374	PR0689 Prostate Cancer	3.734
AFFX-BioB-3	0.297986	-0.456512			MIMAT0026621	2.43e-22	3.5687	hsa-miR-605-3p			hsa-miR-15b-5p			GSM3064375	PR0690 Prostate Cancer	3.954
MIMAT0029995	0.297986	0.296731	mtr-miR7697-3p		MIMAT0019030	2.57e-22	2.86954	hsa-miR-4495			hsa-miR-181b-2-3p			GSM3064376	PR0691 Prostate Cancer	0.443
MIMAT0029675	0.297986	-0.352901	cbn-miR-7632		MIMAT0003234	2.65e-22	2.85119	hsa-miR-569			hsa-miR-500a-3p			GSM3064377	PR0692 Prostate Cancer	-1.048
MIMAT0005697	0.297986	2.65468	vvi-miR171h		MIMAT0000438	2.77e-22	3.8389	hsa-miR-152-3p			hsa-miR-1537-3p			GSM3064378	PR0693 Prostate Cancer	-0.318
MIMAT0020227	0.297986	0.338156	egr-let-7		MIMAT0000085	2.81e-22	3.67518	hsa-miR-28-5p			hsa-miR-4451			GSM3064379	PR0694 Prostate Cancer	3.938
MIMAT0020253	0.297986	0.338156	emu-let-7		MIMAT0021084	2.82e-22	4.02951	hsa-miR-5092			hsa-miR-603			GSM3064380	PR0695 Prostate Cancer	-1.186
MIMAT0022083	0.297986	-0.323972	aca-miR-5456		MIMAT0027462	2.95e-22	-0.559412	hsa-miR-6781-5p			hsa-miR-509-3p			GSM3064381	PR0697 Prostate Cancer	-1.205
MIMAT0021065	0.297986	-0.324635	gma-miR1521b		MIMAT0015037	2.97e-22	2.90959	hsa-miR-3163			hsa-miR-19b-1-5p			GSM3064382	PR0699 Prostate Cancer	-1.777
MIMAT0007561	0.297986	-1.34402	gga-miR-1676-3p		MIMAT0022711	2.98e-22	2.81077	hsa-miR-660-3p			hsa-miR-23a-3p			GSM3064383	PR0700 Prostate Cancer	-1.135
MI0021540	0.297986	-0.342532	rno-mir-378b		MIMAT0027353	3.02e-22	0.952269	hsa-miR-6726-5p			hsa-miR-4790-3p			GSM3064384	PR0701 Prostate Cancer	-1.376
MIMAT0007556	0.297986	-0.353334	gga-miR-1672		MIMAT0004703	3.14e-22	2.74262	hsa-miR-335-3p			hsa-miR-382-3p			GSM3064385	PR0702 Prostate Cancer	-1
14qII-7	0.297986	0.491867			MIMAT0005824	3.19e-22	3.0072	hsa-miR-1179			hsa-miR-506-5p			GSM3064386	PR0703 Prostate Cancer	-0.279
MI0000681	0.297986	0.601516	hsa-mir-155		MIMAT0004784	3.58e-22	3.12381	hsa-miR-455-3p			hsa-miR-556-3p			GSM3064387	PR0704 Prostate Cancer	4.519
MIMAT0025562	0.297986	0.37295	bta-miR-6528		MIMAT0022263	3.96e-22	3.78707	hsa-miR-548aq-5p			hsa-miR-182-3p			GSM3064388	PR0705 Prostate Cancer	-0.539
MIMAT0007434	0.297986	0.290929	gga-miR-1574-5p		MIMAT0002849	4.26e-22	3.73881	hsa-miR-524-5p			hsa-miR-648			GSM3064389	PR0706 Prostate Cancer	0.775
MIMAT0003979	0.297986	1.08178	sme-miR-31a-5p		MIMAT0027398	4.52e-22	0.618559	hsa-miR-6749-5p			hsa-miR-4797-3p			GSM3064390	PR0707 Prostate Cancer	-0.522
MIMAT0028302	0.297986	0.337202	mml-miR-7179-5p		MIMAT0027552	4.54e-22	1.03292	hsa-miR-6826-5p			hsa-miR-517c-3p			GSM3064391	PR0708 Prostate Cancer	2.364
MIMAT0021001	0.297986	-0.398811	gma-miR482c-5p		MIMAT0019875	4.86e-22	4.16522	hsa-miR-4744			hsa-miR-215-3p			GSM3064392	PR0709 Prostate Cancer	-1.564
MIMAT0018127	0.297986	-0.404222	pab-miR3695		MIMAT0004567	4.91e-22	3.15167	hsa-miR-219a-1-3p			hsa-miR-99a-3p			GSM3064393	PR0710 Prostate Cancer	-0.28
MIMAT0025311	0.297986	-1.25178	prv-miR-LLT8		MIMAT0000270	5.02e-22	3.30706	hsa-miR-181a-3p			hsa-miR-380-3p			GSM3064394	PR0711 Prostate Cancer	-1.286
MIMAT0000740	0.297986	-0.325519	mmu-miR-376a-3p		MIMAT0022977	5.69e-22	0.597585	hsa-miR-4632-5p			hsa-miR-4715-3p			GSM3064395	PR0712 Prostate Cancer	-0.382
MIMAT0003198	0.297986	-0.325519	rno-miR-376a-3p		MIMAT0021018	5.75e-22	2.92205	hsa-miR-4999-3p			hsa-miR-4797-5p			GSM3064396	PR0713 Prostate Cancer	-0.32
MIMAT0029429	0.297986	2.53124	ipu-miR-155		MIMAT0014981	5.93e-22	3.16799	hsa-miR-3119			hsa-miR-31-5p			GSM3064397	PR0714 Prostate Cancer	-0.068
MIMAT0019605	0.297986	-0.46494	pma-miR-4572		MIMAT0017995	6.55e-22	3.16968	hsa-miR-3616-5p			hsa-miR-6835-3p			GSM3064398	PR0715 Prostate Cancer	-1.667
MIMAT0000988	0.297986	3.63028	osa-miR399e		MIMAT0015046	7.65e-22	2.89255	hsa-miR-3171			hsa-miR-4637			GSM3064399	PR0716 Prostate Cancer	-0.708
MIMAT0000989	0.297986	3.63028	osa-miR399f		MIMAT0003165	7.91e-22	3.03511	hsa-miR-545-3p			hsa-miR-27b-3p			GSM3064400	PR0717 Prostate Cancer	2.172
MIMAT0000990	0.297986	3.63028	osa-miR399g		MIMAT0003303	8.09e-22	3.55907	hsa-miR-633			hsa-miR-367-3p			GSM3064401	PR0718 Prostate Cancer	2.201
MIMAT0001440	0.297986	3.63028	sbi-miR399e		MIMAT0002880	8.24e-22	2.87393	hsa-miR-508-3p			hsa-miR-5587-5p			GSM3064402	PR0719 Prostate Cancer	-0.125
MIMAT0001441	0.297986	3.63028	sbi-miR399f		MIMAT0016885	9.52e-22	3.78117	hsa-miR-4255			hsa-miR-451b			GSM3064403	PR0720 Prostate Cancer	-0.796
MIMAT0001651	0.297986	3.63028	mtr-miR399a		MIMAT0019036	1.06e-21	3.362	hsa-miR-4500			hsa-miR-410-3p			GSM3064404	PR0721 Prostate Cancer	-1.629
MIMAT0001652	0.297986	3.63028	mtr-miR399e		MIMAT0021017	1.15e-21	2.89661	hsa-miR-4999-5p			hsa-miR-29b-2-5p			GSM3064405	PR0722 Prostate Cancer	-0.984
MIMAT0011073	0.297986	3.63028	mtr-miR399f		MIMAT0021128	1.19e-21	0.957198	hsa-miR-5196-5p			hsa-miR-101-3p			GSM3064406	PR0723 Prostate Cancer	0.055
MIMAT0011074	0.297986	3.63028	mtr-miR399g		MIMAT0017993	1.21e-21	2.81628	hsa-miR-3614-3p			hsa-miR-4308			GSM3064407	PR0724 Prostate Cancer	0.502
MIMAT0014200	0.297986	3.63028	rco-miR399e		MIMAT0019908	1.25e-21	3.35778	hsa-miR-4761-5p			hsa-miR-30a-3p			GSM3064408	PR0725 Prostate Cancer	4.474
MIMAT0023231	0.297986	3.63028	gma-miR399d		MIMAT0026722	1.38e-21	3.36071	hsa-miR-208b-5p			hsa-miR-5571-3p			GSM3064409	PR0726 Prostate Cancer	-0.77
MIMAT0023232	0.297986	3.63028	gma-miR399e		MIMAT0030995	1.42e-21	2.69178	hsa-miR-8068			hsa-miR-662			GSM3064410	PR0727 Prostate Cancer	-0.213
MIMAT0023241	0.297986	3.63028	gma-miR399f		MIMAT0022271	1.48e-21	3.25964	hsa-miR-664b-5p			hsa-miR-10b-5p			GSM3064411	PR0728 Prostate Cancer	-0.392
MIMAT0023242	0.297986	3.63028	gma-miR399g		MIMAT0016887	1.57e-21	2.62831	hsa-miR-4325			hsa-miR-4537			GSM3064412	PR0729 Prostate Cancer	-1.653
MIMAT0027157	0.297986	3.63028	lus-miR399f		MIMAT0026613	1.63e-21	3.0755	hsa-miR-510-3p			hsa-miR-548as-5p			GSM3064413	PR0730 Prostate Cancer	-1.39
MIMAT0027188	0.297986	3.63028	lus-miR399g		MIMAT0022481	1.63e-21	3.32899	hsa-miR-5689			hsa-miR-202-3p			GSM3064414	PR0731 Prostate Cancer	3.402
MIMAT0030004	0.297986	3.63028	mtr-miR399s-3p		MIMAT0018196	1.67e-21	3.2787	hsa-miR-3921			hsa-miR-452-5p			GSM3064415	PR0734 Prostate Cancer	1.717
MIMAT0030006	0.297986	3.63028	mtr-miR399t-3p		MIMAT0002868	1.68e-21	3.84294	hsa-miR-522-3p			hsa-miR-5690			GSM3064416	PR0735 Prostate Cancer	-0.137
MIMAT0020046	0.297986	-0.316444	sko-miR-4832		MIMAT0019950	1.77e-21	3.19523	hsa-miR-1245b-5p			hsa-miR-324-5p			GSM3064417	PR0736 Prostate Cancer	-0.661
MIMAT0006082	0.297986	-0.358168	odi-miR-124a		MIMAT0016925	1.94e-21	2.88049	hsa-miR-500b-5p			hsa-miR-186-5p			GSM3064418	PR0737 Prostate Cancer	0.222
MI0017333	0.297986	-0.304226	hsa-mir-4700		MIMAT0009978	1.95e-21	2.27142	hsa-miR-2053			hsa-miR-515-3p			GSM3064419	PR0738 Prostate Cancer	1.881
MIMAT0013280	0.297986	0.332865	mtr-miR2593a		MIMAT0014983	2.12e-21	3.41556	hsa-miR-3121-3p			hsa-miR-3909			GSM3064420	PR0739 Prostate Cancer	-0.2
MIMAT0013281	0.297986	0.332865	mtr-miR2593b		MIMAT0005901	2.34e-21	0.793936	hsa-miR-1249-3p			hsa-miR-2681-5p			GSM3064421	PR0740 Prostate Cancer	-1.032
MIMAT0013282	0.297986	0.332865	mtr-miR2593c		MIMAT0027371	2.65e-21	1.56468	hsa-miR-6735-5p			hsa-miR-4643			GSM3064422	PR0742 Prostate Cancer	-0.24
MIMAT0020531	0.297986	-0.316989	ath-miR5025		MIMAT0019804	2.66e-21	3.43811	hsa-miR-4704-3p			hsa-miR-135b-5p			GSM3064423	PR0743 Prostate Cancer	1.209
MIMAT0030759	0.297986	0.301778	prd-miR-7947-3p		MIMAT0026611	2.75e-21	3.3012	hsa-miR-520g-5p			hsa-let-7b-5p			GSM3064424	PR0744 Prostate Cancer	-0.69
MIMAT0000403	0.297986	-1.6818	dme-miR-311-3p		MIMAT0004556	2.84e-21	2.61926	hsa-miR-10b-3p			hsa-miR-6864-5p			GSM3064425	PR0745 Prostate Cancer	-1.173
MIMAT0008489	0.297986	-1.6818	der-miR-311a		MIMAT0022741	2.96e-21	2.74486	hsa-miR-3529-3p			hsa-miR-23c			GSM3064426	PR0748 Prostate Cancer	-0.594
MIMAT0008799	0.297986	-1.6818	dse-miR-311		MIMAT0015033	3.64e-21	3.30337	hsa-miR-3159			hsa-miR-376a-3p			GSM3064427	PR0749 Prostate Cancer	-1.34
MIMAT0008857	0.297986	-1.6818	dsi-miR-311		MIMAT0027367	4.1e-21	3.24778	hsa-miR-6733-5p			hsa-let-7d-5p			GSM3064428	PR0751 Prostate Cancer	-0.489
MIMAT0009091	0.297986	-1.6818	dya-miR-311a		MIMAT0019976	4.14e-21	3.19776	hsa-miR-4799-5p						GSM3064429	PR0752 Prostate Cancer	-0.375
MIMAT0001385	0.297986	3.07598	zma-miR171a-3p		MIMAT0019693	4.77e-21	2.87048	hsa-miR-4636						GSM3064430	PR0753 Prostate Cancer	0.244
MIMAT0005349	0.297986	2.68592	tae-miR399		MIMAT0018957	5e-21	3.22576	hsa-miR-4439						GSM3064431	PR0755 Prostate Cancer	1.902
MI0017327	0.297986	-0.282567	hsa-mir-4694		MIMAT0000441	5.38e-21	3.27258	hsa-miR-9-5p						GSM3064432	PR0756 Prostate Cancer	1.596
MI0000115	0.297986	0.446276	hsa-mir-16-2		MIMAT0018077	5.48e-21	3.61362	hsa-miR-3657						GSM3064433	PR0758 Prostate Cancer	-1.461
MIMAT0000956	0.297986	3.49197	ath-miR399f		MIMAT0019751	5.65e-21	3.47752	hsa-miR-4670-3p						GSM3064434	PR0759 Prostate Cancer	-0.606
MIMAT0002045	0.297986	3.49197	ptc-miR399b		MIMAT0004801	6.74e-21	3.07857	hsa-miR-590-3p						GSM3064435	PR0760 Prostate Cancer	-0.246
MIMAT0004449	0.297986	3.49197	bna-miR399a		MIMAT0018938	6.76e-21	3.3958	hsa-miR-548ac						GSM3064436	PR0762 Prostate Cancer	-0.864
MIMAT0005730	0.297986	3.49197	vvi-miR399e		MIMAT0000453	6.79e-21	3.35776	hsa-miR-154-3p						GSM3064437	PR0763 Prostate Cancer	-0.978
MIMAT0014197	0.297986	3.49197	rco-miR399b		MIMAT0019046	7.06e-21	2.84082	hsa-miR-4509						GSM3064438	PR0764 Prostate Cancer	2.865
MIMAT0014198	0.297986	3.49197	rco-miR399c		MIMAT0021023	8.12e-21	2.52937	hsa-miR-5002-5p						GSM3064439	PR0766 Prostate Cancer	0.185
MIMAT0017572	0.297986	3.49197	aly-miR399a-3p		MIMAT0005905	8.4e-21	1.21232	hsa-miR-1254						GSM3064440	PR0767 Prostate Cancer	-0.914
MIMAT0017672	0.297986	3.49197	aly-miR399h-3p		MIMAT0027572	8.68e-21	0.770009	hsa-miR-6780b-5p						GSM3064441	PR0768 Prostate Cancer	-1.073
MIMAT0018469	0.297986	3.49197	csi-miR399a		MIMAT0027558	9.19e-21	0.929844	hsa-miR-6829-5p						GSM3064442	PR0769 Prostate Cancer	3.315
MIMAT0020436	0.297986	3.49197	tcc-miR399b		MIMAT0004512	9.65e-21	3.09936	hsa-miR-100-3p						GSM3064443	PR0770 Prostate Cancer	-0.609
MIMAT0020438	0.297986	3.49197	tcc-miR399d		MIMAT0022281	9.71e-21	3.01829	hsa-miR-5583-5p						GSM3064444	PR0771 Prostate Cancer	-0.842
MIMAT0023642	0.297986	3.49197	bna-miR399b		MIMAT0004549	1.2e-20	3.30299	hsa-miR-148a-5p						GSM3064445	PR0773 Prostate Cancer	-0.358
MIMAT0026152	0.297986	3.49197	cme-miR399c		MIMAT0004927	1.33e-20	2.96852	hsa-miR-708-3p						GSM3064446	PR0776 Prostate Cancer	-0.3
MIMAT0027152	0.297986	3.49197	lus-miR399a		MIMAT0018357	1.41e-20	2.61338	hsa-miR-3941						GSM3064447	PR0778 Prostate Cancer	3.674
MIMAT0027154	0.297986	3.49197	lus-miR399c		MIMAT0010497	1.44e-20	3.52219	hsa-miR-759						GSM3064448	PR0780 Prostate Cancer	-0.347
MIMAT0027156	0.297986	3.49197	lus-miR399e		MIMAT0019690	1.54e-20	4.15256	hsa-miR-4633-3p						GSM3064449	PR0781 Prostate Cancer	-0.557
MIMAT0029280	0.297986	3.49197	mes-miR399b		MIMAT0018189	1.56e-20	3.2708	hsa-miR-3915						GSM3064450	PR0782 Prostate Cancer	-1.753
MIMAT0029281	0.297986	3.49197	mes-miR399c		MIMAT0003301	1.56e-20	3.63051	hsa-miR-33b-5p						GSM3064451	PR0783 Prostate Cancer	-0.043
MIMAT0029282	0.297986	3.49197	mes-miR399d		MIMAT0005931	1.68e-20	3.15072	hsa-miR-302e						GSM3064452	PR0786 Prostate Cancer	-1.099
MIMAT0029285	0.297986	3.49197	mes-miR399g		MIMAT0000258	1.73e-20	3.3342	hsa-miR-181c-5p						GSM3064453	PR0789 Prostate Cancer	-0.707
MIMAT0000100	0.297986	-0.339643	hsa-miR-29b-3p		MIMAT0004599	1.76e-20	3.30937	hsa-miR-143-5p						GSM3064454	PR0790 Prostate Cancer	-0.817
MIMAT0000127	0.297986	-0.339643	mmu-miR-29b-3p		MIMAT0005799	1.82e-20	2.75787	hsa-miR-1283						GSM3064455	PR0791 Prostate Cancer	-1.839
MIMAT0000801	0.297986	-0.339643	rno-miR-29b-3p		MIMAT0021036	2.01e-20	2.99669	hsa-miR-5007-3p						GSM3064456	PR0792 Prostate Cancer	-1.448
MIMAT0001097	0.297986	-0.339643	gga-miR-29b-3p		MIMAT0019062	2.04e-20	2.99045	hsa-miR-4524a-5p						GSM3064457	PR0793 Prostate Cancer	-1.409
MIMAT0002137	0.297986	-0.339643	ssc-miR-29b		MIMAT0000454	2.06e-20	3.26552	hsa-miR-184						GSM3064458	PR0794 Prostate Cancer	3.041
MIMAT0003573	0.297986	-0.339643	xtr-miR-29b		MIMAT0022268	2.07e-20	3.25326	hsa-miR-548as-3p						GSM3064459	PR0795 Prostate Cancer	-1.598
MIMAT0003828	0.297986	-0.339643	bta-miR-29b		MIMAT0027584	2.1e-20	2.97759	hsa-miR-6841-5p						GSM3064460	PR0797 Prostate Cancer	-1.584
MIMAT0006168	0.297986	-0.339643	mml-miR-29b-3p		MIMAT0019975	2.14e-20	2.5579	hsa-miR-4798-3p						GSM3064461	PR0800 Prostate Cancer	-2.608
MIMAT0006625	0.297986	-0.339643	cfa-miR-29b		MIMAT0004910	2.17e-20	2.97668	hsa-miR-450b-3p						GSM3064462	PR0802 Prostate Cancer	1.508
MIMAT0012941	0.297986	-0.339643	eca-miR-29b		MIMAT0002873	2.32e-20	3.63465	hsa-miR-502-5p						GSM3064463	PR0805 Prostate Cancer	-2.16
MIMAT0023886	0.297986	-0.339643	cgr-miR-29b-3p		MIMAT0019361	2.37e-20	3.55559	hsa-miR-3976						GSM3064464	PR0806 Prostate Cancer	-2.038
MIMAT0026287	0.297986	-0.339643	ccr-miR-29b		MIMAT0021025	2.39e-20	2.90888	hsa-miR-5003-5p						GSM3064465	PR0807 Prostate Cancer	2.413
MIMAT0031135	0.297986	-0.339643	aja-miR-29b		MIMAT0021122	2.47e-20	2.69859	hsa-miR-5191						GSM3064466	PR0808 Prostate Cancer	-1.057
MIMAT0009781	0.298341	-0.301564	nve-miR-2030-3p		MIMAT0004688	2.57e-20	3.49227	hsa-miR-374a-3p						GSM3064467	PR0809 Prostate Cancer	-1.101
MIMAT0013643	0.300905	-0.320141	bmo-miR-2767		MIMAT0002888	2.76e-20	3.68974	hsa-miR-532-5p						GSM3064468	PR0810 Prostate Cancer	-1.509
MIMAT0001871	0.300905	-0.323507	dre-miR-301b		MIMAT0009199	2.79e-20	0.904275	hsa-miR-365a-5p						GSM3064469	PR0811 Prostate Cancer	-1.101
MIMAT0019139	0.300905	-0.294508	bfl-miR-29a-5p		MIMAT0000715	2.98e-20	3.65486	hsa-miR-302b-3p						GSM3064470	PR0812 Prostate Cancer	-1.837
MIMAT0031662	0.300905	-0.294508	bbe-miR-29a-5p		MIMAT0024616	3.01e-20	0.966302	hsa-miR-6132						GSM3064471	PR0813 Prostate Cancer	-2.45
MIMAT0027821	0.302078	-0.343563	mmu-miR-6960-3p		MIMAT0027589	3.17e-20	3.12849	hsa-miR-6844						GSM3064472	PR0815 Prostate Cancer	-0.178
MIMAT0031336	0.302078	-1.32833	stu-miR396-3p		MIMAT0019029	3.61e-20	3.55931	hsa-miR-4494						GSM3064473	PR0817 Prostate Cancer	3.395
MIMAT0005173	0.302078	-0.302517	ppt-miR1055		MIMAT0017986	3.79e-20	3.01224	hsa-miR-3609						GSM3064474	PR0818 Prostate Cancer	-0.729
MIMAT0003481	0.302078	1.03364	mmu-miR-695		MIMAT0019727	3.9e-20	3.60738	hsa-miR-4659a-3p						GSM3064475	PR0819 Prostate Cancer	-1.963
MIMAT0018938	0.302078	1.04865	hsa-miR-548ac		MIMAT0013516	4.19e-20	3.17024	hsa-miR-2681-3p						GSM3064476	PR0820 Prostate Cancer	1.622
MIMAT0000954	0.302078	3.08193	ath-miR399d		MIMAT0003288	4.23e-20	3.44831	hsa-miR-619-3p						GSM3064477	PR0821 Prostate Cancer	-1.063
MIMAT0002044	0.302078	3.08193	ptc-miR399a		MIMAT0014992	4.31e-20	2.1811	hsa-miR-3129-5p						GSM3064478	PR0823 Prostate Cancer	-0.609
MIMAT0017578	0.302078	3.08193	aly-miR399d-3p		MIMAT0019803	4.38e-20	3.09283	hsa-miR-4704-5p						GSM3064479	PR0825 Prostate Cancer	-1.14
MIMAT0017670	0.302078	3.08193	aly-miR399g-3p		MIMAT0028227	5.06e-20	2.80188	hsa-miR-7158-3p						GSM3064480	PR0828 Prostate Cancer	-0.644
MIMAT0017674	0.302078	3.08193	aly-miR399i-3p		MIMAT0019791	5.12e-20	0.62908	hsa-miR-4697-5p						GSM3064481	PR0829 Prostate Cancer	-1.194
MIMAT0020442	0.302078	3.08193	tcc-miR399h		MIMAT0019204	5.25e-20	2.85861	hsa-miR-3140-5p						GSM3064482	PR0833 Prostate Cancer	-0.787
MIMAT0020542	0.302078	3.08193	hvu-miR399		MIMAT0015004	5.34e-20	2.9556	hsa-miR-544b						GSM3064483	PR0834 Prostate Cancer	3.655
MIMAT0025840	0.302078	3.08193	ghr-miR399e		MIMAT0015055	5.44e-20	-0.635454	hsa-miR-3178						GSM3064484	PR0838 Prostate Cancer	-0.588
MIMAT0026150	0.302078	3.08193	cme-miR399a		MIMAT0022924	5.73e-20	2.77235	hsa-miR-495-5p						GSM3064485	PR0840 Prostate Cancer	0.345
MIMAT0027954	0.302573	-1.04163	mmu-miR-7025-5p		MIMAT0004901	6.02e-20	3.37232	hsa-miR-298						GSM3064486	PR0845 Prostate Cancer	-0.217
MIMAT0004464	0.302952	-0.367379	mdv2-miR-M21-3p		MIMAT0027664	6.63e-20	2.85488	hsa-miR-6882-5p						GSM3064487	PR0846 Prostate Cancer	0.453
MIMAT0023166	0.303426	-0.315251	gma-miR5769		MIMAT0027658	6.65e-20	0.756618	hsa-miR-6879-5p						GSM3064488	PR0847 Prostate Cancer	-0.727
MIMAT0029628	0.30384	-0.303676	crm-miR-7610		MIMAT0019066	7.21e-20	2.70836	hsa-miR-4527						GSM3064489	PR0849 Prostate Cancer	-0.66
MIMAT0030150	0.305227	0.823668	bdi-miR7714-5p		MIMAT0004683	7.41e-20	3.56639	hsa-miR-362-3p						GSM3064490	PR0850 Prostate Cancer	-0.432
MIMAT0026718	0.307032	-0.365414	hsa-miR-874-5p		MIMAT0019786	8.77e-20	3.73472	hsa-miR-4694-5p						GSM3064491	PR0851 Prostate Cancer	-0.336
MIMAT0026910	0.307032	-0.365414	mml-miR-874-5p		MIMAT0027608	8.86e-20	3.03312	hsa-miR-6854-5p						GSM3064492	PR0853 Prostate Cancer	-0.468
MIMAT0007117	0.308467	-0.62818	oan-miR-1380-3p		MIMAT0002876	9.4e-20	3.33259	hsa-miR-505-3p						GSM3064493	PR0856 Prostate Cancer	-0.118
ENSG00000238298	0.309035	-0.309864			MIMAT0018195	9.64e-20	3.20096	hsa-miR-3920						GSM3064494	PR0857 Prostate Cancer	0.466
MIMAT0027908	0.309311	0.316779	mmu-miR-6973b-5p		MIMAT0022468	1.11e-19	2.85371	hsa-miR-5680						GSM3064495	PR0859 Prostate Cancer	1.626
MI0000902	0.309426	-0.269148	rno-mir-129-1		MIMAT0004803	1.14e-19	2.71832	hsa-miR-548a-5p						GSM3064496	PR0860 Prostate Cancer	-0.914
MIMAT0031038	0.309881	-0.377414	gga-miR-135a-3-3p		MIMAT0004689	1.23e-19	3.35675	hsa-miR-377-5p						GSM3064497	PR0862 Prostate Cancer	-0.213
MIMAT0026812	0.309881	-0.400854	mml-miR-99b-3p		MIMAT0017989	1.26e-19	2.9352	hsa-miR-3612						GSM3064498	PR0863 Prostate Cancer	3.354
MIMAT0014924	0.309881	-0.318295	mmu-miR-344e-3p		MIMAT0023704	1.29e-19	2.73068	hsa-miR-6079						GSM3064499	PR0864 Prostate Cancer	4.426
MIMAT0023069	0.309881	-0.31496	tur-miR-307-3p		MIMAT0018998	1.32e-19	3.13981	hsa-miR-4471						GSM3064500	PR0866 Prostate Cancer	0.249
MIMAT0029117	0.309881	-0.387757	gga-miR-7481-3p		MIMAT0000276	1.33e-19	2.70446	hsa-miR-219a-5p						GSM3064501	PR0870 Prostate Cancer	1.299
MIMAT0025047	0.309881	0.298015	rno-miR-6314		MIMAT0003297	1.33e-19	2.89069	hsa-miR-628-3p						GSM3064502	PR0871 Prostate Cancer	-0.723
MIMAT0019941	0.309881	-0.309515	hsa-miR-4436b-3p		MIMAT0023700	1.4e-19	0.742301	hsa-miR-6075						GSM3064503	PR0872 Prostate Cancer	-0.669
MIMAT0026060	0.309881	0.30371	mdm-miR7126		MIMAT0004592	1.5e-19	-3.1168	hsa-miR-125b-1-3p						GSM3064504	PR0879 Prostate Cancer	2.584
MIMAT0022119	0.309881	0.680309	osa-miR5486		MIMAT0016871	1.5e-19	2.29084	hsa-miR-4320						GSM3064505	PR0881 Prostate Cancer	-0.51
MIMAT0000235	0.309881	-0.301816	mmu-miR-202-3p		MIMAT0000439	1.51e-19	3.45561	hsa-miR-153-3p						GSM3064506	PR0882 Prostate Cancer	-1.865
MIMAT0016352	0.309881	0.347004	gso-miR1508a		MIMAT0019897	1.53e-19	2.66507	hsa-miR-499b-5p						GSM3064507	PR0885 Prostate Cancer	4.252
MIMAT0021007	0.309881	0.347004	gma-miR1508c		MIMAT0005866	1.63e-19	-2.60436	hsa-miR-1203						GSM3064508	PR0886 Prostate Cancer	-0.902
MIMAT0028847	0.309881	-0.382049	mdo-miR-7386j-3p		MIMAT0004557	1.68e-19	2.4718	hsa-miR-34a-3p						GSM3064509	PR0887 Prostate Cancer	-0.837
MIMAT0017186	0.309881	-0.784714	mghv-miR-M1-2-5p		MIMAT0018178	1.75e-19	-0.50559	hsa-miR-3180						GSM3064510	PR0889 Prostate Cancer	-0.745
MIMAT0016477	0.309881	-0.273568	cin-miR-4006d-3p		MIMAT0018082	1.79e-19	3.31929	hsa-miR-3661						GSM3064511	PR0890 Prostate Cancer	-1.426
MI0000710	0.309881	0.487129	mmu-mir-222		MIMAT0004562	1.86e-19	3.08262	hsa-miR-196a-3p						GSM3064512	PR0892 Prostate Cancer	4.374
MIMAT0028176	0.309881	-0.322882	dev-miR-D6-3p		MIMAT0030980	1.86e-19	2.95055	hsa-miR-8053						GSM3064513	PR0894 Prostate Cancer	2.367
MI0000829	0.309881	-0.338297	rno-let-7b		MIMAT0019048	1.86e-19	2.74061	hsa-miR-4511						GSM3064514	PR0896 Prostate Cancer	-1.43
MIMAT0006644	0.309881	-0.364828	cfa-miR-1838		MIMAT0018990	1.95e-19	3.48755	hsa-miR-548aj-3p						GSM3064515	PR0897 Prostate Cancer	-1.397
MIMAT0017550	0.309881	0.473339	aly-miR395c-3p		MIMAT0005869	1.99e-19	2.8831	hsa-miR-1205						GSM3064516	PR0898 Prostate Cancer	-0.764
MIMAT0002054	0.309881	3.00894	ptc-miR399c		MIMAT0019969	2.13e-19	4.02344	hsa-miR-4795-3p						GSM3064517	PR0900 Prostate Cancer	-0.426
MIMAT0014201	0.309881	3.00894	rco-miR399f		MIMAT0019816	2.17e-19	3.20484	hsa-miR-4711-5p						GSM3064518	PR0902 Prostate Cancer	0.464
MIMAT0000957	0.309881	1.67631	osa-miR393a		MIMAT0015020	2.29e-19	2.6219	hsa-miR-548v						GSM3064519	PR0903 Prostate Cancer	-0.036
MIMAT0001426	0.309881	1.67631	sbi-miR393a		MIMAT0000243	2.49e-19	2.94499	hsa-miR-148a-3p						GSM3064520	PR0904 Prostate Cancer	0.841
MIMAT0001647	0.309881	1.67631	mtr-miR393a		MIMAT0019711	2.58e-19	1.05255	hsa-miR-4649-5p						GSM3064521	PR0906 Prostate Cancer	0.557
MIMAT0002015	0.309881	1.67631	ptc-miR393a-5p		MIMAT0015018	2.63e-19	3.46526	hsa-miR-3146						GSM3064522	PR0907 Prostate Cancer	0.17
MIMAT0002016	0.309881	1.67631	ptc-miR393b-5p		MIMAT0015039	2.69e-19	3.40582	hsa-miR-3165						GSM3064523	PR0908 Prostate Cancer	0.766
MIMAT0002017	0.309881	1.67631	ptc-miR393c		MIMAT0004513	2.93e-19	3.44062	hsa-miR-101-5p						GSM3064524	PR0909 Prostate Cancer	-2.074
MIMAT0004447	0.309881	1.67631	bna-miR393		MIMAT0019730	3.05e-19	3.62083	hsa-miR-4661-3p						GSM3064525	PR0910 Prostate Cancer	-2.051
MIMAT0005708	0.309881	1.67631	vvi-miR393b		MIMAT0019051	3.13e-19	3.68665	hsa-miR-4514						GSM3064526	PR0911 Prostate Cancer	-1.006
MIMAT0006557	0.309881	1.67631	vvi-miR393a		MIMAT0018091	3.2e-19	3.05826	hsa-miR-3668						GSM3064527	PR0912 Prostate Cancer	0.726
MIMAT0007362	0.309881	1.67631	gma-miR393a		MIMAT0003295	3.27e-19	2.66879	hsa-miR-626						GSM3064528	PR0913 Prostate Cancer	-0.403
MIMAT0011087	0.309881	1.67631	mtr-miR393b-5p		MIMAT0005828	3.49e-19	2.67162	hsa-miR-1183						GSM3064529	PR0915 Prostate Cancer	5.334
MIMAT0011348	0.309881	1.67631	sbi-miR393b		MIMAT0026606	3.6e-19	3.59527	hsa-miR-511-3p						GSM3064530	PR0916 Prostate Cancer	0.198
MIMAT0014186	0.309881	1.67631	rco-miR393		MIMAT0019067	3.67e-19	3.56432	hsa-miR-4528						GSM3064531	PR0917 Prostate Cancer	-0.822
MIMAT0020422	0.309881	1.67631	tcc-miR393b		MIMAT0000250	4.17e-19	2.63346	hsa-miR-139-5p						GSM3064532	PR0918 Prostate Cancer	-0.27
MIMAT0020694	0.309881	1.67631	bdi-miR393a		MIMAT0019748	4.26e-19	3.3608	hsa-miR-219b-3p						GSM3064533	PR0919 Prostate Cancer	0.405
MIMAT0020698	0.309881	1.67631	bdi-miR393b-5p		MIMAT0027406	4.32e-19	1.53676	hsa-miR-6753-5p						GSM3064534	PR0920 Prostate Cancer	0.066
MIMAT0026136	0.309881	1.67631	cme-miR393a		MIMAT0004570	4.47e-19	3.26454	hsa-miR-223-5p						GSM3064535	PR0921 Prostate Cancer	0.167
MIMAT0026137	0.309881	1.67631	cme-miR393b		MIMAT0016855	4.68e-19	3.02168	hsa-miR-4302						GSM3064536	PR0923 Prostate Cancer	0.393
MIMAT0026138	0.309881	1.67631	cme-miR393c		MIMAT0022501	4.7e-19	3.39262	hsa-miR-5707						GSM3064537	PR0924 Prostate Cancer	-0.128
MIMAT0027173	0.309881	1.67631	lus-miR393a		MIMAT0002874	4.76e-19	3.56974	hsa-miR-503-5p						GSM3064538	PR0925 Prostate Cancer	-0.889
MIMAT0027218	0.309881	1.67631	lus-miR393b		MIMAT0027517	4.78e-19	3.02796	hsa-miR-6808-3p						GSM3064539	PR0926 Prostate Cancer	3.52
MIMAT0027229	0.309881	1.67631	lus-miR393c		MIMAT0019689	4.8e-19	3.44214	hsa-miR-4633-5p						GSM3064540	PR0927 Prostate Cancer	0.072
MIMAT0027232	0.309881	1.67631	lus-miR393d		MIMAT0019902	4.86e-19	3.47416	hsa-miR-4757-3p						GSM3064541	PR0929 Prostate Cancer	1.019
MIMAT0031475	0.309881	1.67631	ppe-miR393b		MIMAT0005458	4.88e-19	1.87131	hsa-miR-1224-5p						GSM3064542	PR0930 Prostate Cancer	0.308
MI0015456	0.309881	-0.317037	rno-mir-133c		MIMAT0027629	5.16e-19	3.66088	hsa-miR-6864-3p						GSM3064543	PR0931 Prostate Cancer	3.265
MIMAT0024308	0.309881	0.425174	ggo-miR-502b		MIMAT0019788	5.17e-19	0.684627	hsa-miR-4695-5p						GSM3064544	PR0932 Prostate Cancer	0.484
MIMAT0026888	0.309881	0.425174	mml-miR-500a-3p		MIMAT0003240	5.64e-19	-2.03704	hsa-miR-575						GSM3064545	PR0934 Prostate Cancer	-0.511
MIMAT0017196	0.309881	-0.30481	rno-miR-489-5p		MIMAT0004924	5.69e-19	3.00325	hsa-miR-876-5p						GSM3064546	PR0935 Prostate Cancer	-0.497
MIMAT0000908	0.309881	0.343849	ath-miR169d		MIMAT0019940	5.78e-19	1.3283	hsa-miR-4436b-5p						GSM3064547	PR0936 Prostate Cancer	-0.419
MIMAT0000909	0.309881	0.343849	ath-miR169e		MIMAT0003290	5.83e-19	3.07488	hsa-miR-621						GSM3064548	PR0938 Prostate Cancer	-0.715
MIMAT0000910	0.309881	0.343849	ath-miR169f		MIMAT0004510	5.86e-19	3.14671	hsa-miR-96-3p						GSM3064549	PR0939 Prostate Cancer	0.371
MIMAT0000911	0.309881	0.343849	ath-miR169g-5p		MIMAT0019057	6.39e-19	2.59052	hsa-miR-4520-3p						GSM3064550	PR0940 Prostate Cancer	-0.223
MIMAT0001970	0.309881	0.343849	ptc-miR169n-5p		MIMAT0004681	6.51e-19	3.68923	hsa-miR-26a-2-3p						GSM3064551	PR0941 Prostate Cancer	-0.365
MIMAT0014171	0.309881	0.343849	rco-miR169c		MIMAT0019842	6.56e-19	3.74574	hsa-miR-4724-3p						GSM3064552	PR0942 Prostate Cancer	1.417
MIMAT0017491	0.309881	0.343849	aly-miR169d-5p		MIMAT0004507	6.99e-19	3.3744	hsa-miR-92a-1-5p						GSM3064553	PR0943 Prostate Cancer	-0.45
MIMAT0017493	0.309881	0.343849	aly-miR169e-5p		MIMAT0004955	7.36e-19	2.53572	hsa-miR-374b-5p						GSM3064554	PR0944 Prostate Cancer	-1.431
MIMAT0017495	0.309881	0.343849	aly-miR169f-5p		MIMAT0018942	7.67e-19	3.3569	hsa-miR-4427						GSM3064555	PR0945 Prostate Cancer	-0.639
MIMAT0017497	0.309881	0.343849	aly-miR169g-5p		MIMAT0004752	8.77e-19	2.70733	hsa-miR-20b-3p						GSM3064556	PR0947 Prostate Cancer	0.06
MIMAT0020403	0.309881	0.343849	tcc-miR169m		MIMAT0005908	8.81e-19	2.57181	hsa-miR-1257						GSM3064557	PR0948 Prostate Cancer	-0.214
MIMAT0023211	0.309881	0.343849	gma-miR169p		MIMAT0004701	9.06e-19	2.69942	hsa-miR-338-5p						GSM3064558	PR0950 Prostate Cancer	-0.32
MIMAT0027139	0.309881	0.343849	lus-miR169e		MIMAT0005936	9.82e-19	2.8005	hsa-miR-1278						GSM3064559	PR0951 Prostate Cancer	0.302
MIMAT0027199	0.309881	0.343849	lus-miR169i		MIMAT0017998	9.95e-19	2.73885	hsa-miR-3618						GSM3064560	PR0952 Prostate Cancer	0.41
MIMAT0029216	0.309881	0.343849	mes-miR169h		MIMAT0000083	1.03e-18	3.83738	hsa-miR-26b-5p						GSM3064561	PR0954 Prostate Cancer	-0.684
MIMAT0004641	0.309881	-0.345225	rno-miR-330-5p		MIMAT0004775	1.09e-18	2.93265	hsa-miR-502-3p						GSM3064562	PR0955 Prostate Cancer	-0.247
MIMAT0004642	0.309881	-0.345225	mmu-miR-330-5p		MIMAT0019081	1.13e-18	3.00141	hsa-miR-4538						GSM3064563	PR0956 Prostate Cancer	0.55
MIMAT0004693	0.309881	-0.345225	hsa-miR-330-5p		MIMAT0019004	1.14e-18	3.14702	hsa-miR-4477a						GSM3064564	PR0958 Prostate Cancer	-0.876
MIMAT0006270	0.309881	-0.345225	mml-miR-330-5p		MIMAT0011156	1.17e-18	3.01101	hsa-miR-2114-5p						GSM3064565	PR0959 Prostate Cancer	1.781
MIMAT0009893	0.309881	-0.345225	cfa-miR-330		MIMAT0022487	1.21e-18	2.83501	hsa-miR-5694						GSM3064566	PR0960 Prostate Cancer	-0.582
MIMAT0013012	0.309881	-0.345225	eca-miR-330		MIMAT0019734	1.3e-18	2.88459	hsa-miR-4659b-3p						GSM3064567	PR0961 Prostate Cancer	-0.103
MIMAT0015833	0.309881	-0.345225	ppy-miR-330-5p		MIMAT0027538	1.31e-18	0.659505	hsa-miR-6819-5p						GSM3064568	PR0962 Prostate Cancer	-0.144
MIMAT0022751	0.309881	1.15153	cme-miR168		MIMAT0016859	1.45e-18	3.11436	hsa-miR-4309						GSM3064569	PR0964 Prostate Cancer	-0.108
MIMAT0020051	0.309881	-0.351275	sko-miR-4835-5p		MIMAT0000722	1.57e-18	1.25331	hsa-miR-370-3p						GSM3064570	PR0966 Prostate Cancer	-0.388
MIMAT0007123	0.309881	-0.332233	oan-miR-10a-3p		MIMAT0018203	1.68e-18	2.53362	hsa-miR-676-5p						GSM3064571	PR0967 Prostate Cancer	-0.633
MIMAT0022954	0.309881	-0.332233	ssc-miR-10a-3p		MIMAT0019861	1.73e-18	2.65973	hsa-miR-4735-3p						GSM3064572	PR0968 Prostate Cancer	-0.403
MIMAT0023736	0.309881	-0.332233	cgr-miR-10a-3p		MIMAT0011158	1.78e-18	3.08809	hsa-miR-2115-5p						GSM3064573	PR0969 Prostate Cancer	-0.76
MIMAT0024500	0.309881	0.346627	mse-miR-2797b		MIMAT0000434	1.81e-18	3.68886	hsa-miR-142-3p						GSM3064574	PR0970 Prostate Cancer	-0.716
MI0008328	0.309881	-0.265484	mmu-mir-1901		MIMAT0015077	1.87e-18	2.82028	hsa-miR-3193						GSM3064575	PR0971 Prostate Cancer	-0.746
MIMAT0000951	0.309881	3.53869	ath-miR399a		MIMAT0004553	1.91e-18	2.80052	hsa-miR-7-1-3p						GSM3064576	PR0972 Prostate Cancer	-1.359
MIMAT0001650	0.309881	3.53869	mtr-miR399c		MIMAT0000736	1.97e-18	3.42238	hsa-miR-381-3p						GSM3064577	PR0973 Prostate Cancer	0.258
MIMAT0011075	0.309881	3.53869	mtr-miR399h		MIMAT0004700	2.09e-18	3.39316	hsa-miR-331-5p						GSM3064578	PR0975 Prostate Cancer	6.628
MIMAT0011076	0.309881	3.53869	mtr-miR399i		MIMAT0016853	2.17e-18	3.08899	hsa-miR-4300						GSM3064579	PR0976 Prostate Cancer	-0.555
MIMAT0014350	0.309881	3.53869	ghr-miR399d		MIMAT0018073	2.24e-18	2.50953	hsa-miR-3653-3p						GSM3064580	PR0977 Prostate Cancer	-1.607
MIMAT0017582	0.309881	3.53869	aly-miR399f-3p		MIMAT0005893	2.35e-18	3.61252	hsa-miR-1305						GSM3064581	PR0978 Prostate Cancer	-0.02
MIMAT0024533	0.309881	3.53869	cca-miR399		MIMAT0035703	2.43e-18	2.57458	hsa-miR-548bb-5p						GSM3064582	PR0979 Prostate Cancer	0.185
MIMAT0000646	0.309881	2.50105	hsa-miR-155-5p		MIMAT0019021	2.47e-18	1.86649	hsa-miR-4487						GSM3064583	PR0980 Prostate Cancer	0.022
MIMAT0006216	0.309881	2.50105	mml-miR-155		MIMAT0004951	2.48e-18	-1.10341	hsa-miR-887-3p						GSM3064584	PR0981 Prostate Cancer	-1.148
MIMAT0006671	0.309881	2.50105	cfa-miR-155		MIMAT0027515	2.54e-18	2.96571	hsa-miR-6807-3p						GSM3064585	PR0982 Prostate Cancer	-0.522
MIMAT0006988	0.309881	2.50105	oan-miR-155-5p		MIMAT0028225	2.58e-18	2.51623	hsa-miR-7157-3p						GSM3064586	PR0983 Prostate Cancer	-1.128
MIMAT0008048	0.309881	2.50105	ptr-miR-155		MIMAT0005923	2.58e-18	3.04498	hsa-miR-1269a						GSM3064587	PR0984 Prostate Cancer	-0.604
MIMAT0009241	0.309881	2.50105	bta-miR-155		MIMAT0005879	2.85e-18	3.0589	hsa-miR-1289						GSM3064588	PR0985 Prostate Cancer	-0.763
MIMAT0013182	0.309881	2.50105	eca-miR-155		MIMAT0000068	2.88e-18	3.37855	hsa-miR-15a-5p						GSM3064589	PR0986 Prostate Cancer	0.068
MIMAT0015777	0.309881	2.50105	ppy-miR-155		MIMAT0019733	2.89e-18	2.7018	hsa-miR-4659b-5p						GSM3064590	PR0987 Prostate Cancer	-0.303
MIMAT0020182	0.309881	-0.362661	dme-miR-4961-3p		MIMAT0019813	2.94e-18	3.47648	hsa-miR-203b-5p						GSM3064591	PR0989 Prostate Cancer	1.072
MIMAT0005838	0.310626	-0.361258	mmu-miR-669j		MIMAT0026484	2.94e-18	3.3089	hsa-miR-372-5p						GSM3064592	PR0990 Prostate Cancer	-0.153
MIMAT0018189	0.310626	-0.338499	hsa-miR-3915		MIMAT0018930	3.07e-18	3.71784	hsa-miR-4418						GSM3064593	PR0993 Prostate Cancer	4.371
MIMAT0021762	0.310851	-0.334697	aca-miR-139-5p		MIMAT0025474	3.42e-18	2.69122	hsa-miR-6509-5p						GSM3064594	PR0994 Prostate Cancer	-0.379
MIMAT0004815	0.310851	-0.327595	ebv-miR-BART7-5p		MIMAT0022285	3.5e-18	3.16124	hsa-miR-5585-5p						GSM3064595	PR0995 Prostate Cancer	-0.631
MIMAT0014462	0.311123	0.977884	tgu-miR-2962-5p		MIMAT0002867	3.61e-18	3.45483	hsa-miR-520h						GSM3064596	PR0996 Prostate Cancer	-0.749
MI0000253	0.311791	-0.326059	hsa-mir-148a		MIMAT0027638	3.73e-18	-0.890619	hsa-miR-6869-5p						GSM3064597	PR0999 Prostate Cancer	-0.811
MIMAT0004446	0.313341	3.53416	bna-miR171g		MIMAT0019070	3.79e-18	3.36923	hsa-miR-4531						GSM3064598	PR1001 Prostate Cancer	0.056
MI0009918	0.313341	-0.300248	mmu-mir-1929		MIMAT0003269	3.86e-18	3.43703	hsa-miR-601						GSM3064599	PR1002 Prostate Cancer	-0.749
MIMAT0012541	0.313341	0.394069	mdv2-miR-M19-5p		MIMAT0019961	3.91e-18	3.20559	hsa-miR-4790-5p						GSM3064600	PR1003 Prostate Cancer	4.715
MIMAT0030496	0.314665	0.28369	prd-miR-7875-5p		MIMAT0016863	3.95e-18	2.87065	hsa-miR-4311						GSM3064601	PR1004 Prostate Cancer	-0.138
MI0000704	0.314665	-0.729894	mmu-mir-320		MIMAT0000090	4.08e-18	3.41744	hsa-miR-32-5p						GSM3064602	PR1006 Prostate Cancer	-0.763
MIMAT0001985	0.314665	3.08615	ptc-miR171c		MIMAT0031181	4.24e-18	2.63762	hsa-miR-7978						GSM3064603	PR1007 Prostate Cancer	-2.763
MIMAT0001986	0.314665	3.08615	ptc-miR171d		MIMAT0021035	4.73e-18	2.79158	hsa-miR-5007-5p						GSM3064604	PR1008 Prostate Cancer	0.191
MIMAT0011106	0.314665	3.08615	mtr-miR171e-3p		MIMAT0004813	4.96e-18	2.81481	hsa-miR-411-3p						GSM3064605	PR1009 Prostate Cancer	-1.993
MIMAT0014178	0.314665	3.08615	rco-miR171g		MIMAT0019851	4.97e-18	3.4454	hsa-miR-4729						GSM3064606	PR1010 Prostate Cancer	-0.533
MIMAT0020406	0.314665	3.08615	tcc-miR171b		MIMAT0028217	5.64e-18	2.82653	hsa-miR-7153-3p						GSM3064607	PR1011 Prostate Cancer	-0.441
MIMAT0020407	0.314665	3.08615	tcc-miR171c		MIMAT0000096	5.82e-18	3.66422	hsa-miR-98-5p						GSM3064608	PR1012 Prostate Cancer	-1.057
MIMAT0027122	0.314665	3.08615	lus-miR171a		MIMAT0003319	5.92e-18	3.32036	hsa-miR-649						GSM3064609	PR1013 Prostate Cancer	-1.64
MIMAT0027163	0.314665	3.08615	lus-miR171f		MIMAT0005944	6.05e-18	2.60793	hsa-miR-1252-5p						GSM3064610	PR1014 Prostate Cancer	2.754
MIMAT0029241	0.314665	3.08615	mes-miR171e		MIMAT0026717	6.25e-18	2.94455	hsa-miR-891a-3p						GSM3064611	PR1015 Prostate Cancer	0.55
MIMAT0029242	0.314665	3.08615	mes-miR171f		MIMAT0005918	6.58e-18	2.15776	hsa-miR-1265						GSM3064612	PR1016 Prostate Cancer	3.172
U86	0.31497	-0.315397			MIMAT0004602	7.21e-18	-2.98567	hsa-miR-125a-3p						GSM3064613	PR1019 Prostate Cancer	-0.458
MIMAT0016624	0.315078	-0.322556	cin-miR-4068-5p		MIMAT0031006	7.34e-18	2.79209	hsa-miR-8079						GSM3064614	PR1021 Prostate Cancer	-0.359
MIMAT0006440	0.315078	-0.331898	mml-miR-579		MIMAT0015011	7.46e-18	3.20906	hsa-miR-3142						GSM3064615	PR1025 Prostate Cancer	-1.225
MIMAT0019822	0.315078	-0.34604	hsa-miR-4714-5p		MIMAT0000682	8.63e-18	3.49232	hsa-miR-200a-3p						GSM3064616	PR1027 Prostate Cancer	-0.315
MIMAT0004543	0.315078	-0.299707	hsa-miR-192-3p		MIMAT0019819	9.23e-18	2.44705	hsa-miR-4712-3p						GSM3064617	PR1028 Prostate Cancer	-0.98
MIMAT0007017	0.315078	-0.299707	oan-miR-192-3p		MIMAT0016873	9.4e-18	1.01273	hsa-miR-4322						GSM3064618	PR1029 Prostate Cancer	2.892
MIMAT0017012	0.315078	-0.299707	mmu-miR-192-3p		MIMAT0004806	9.67e-18	2.62251	hsa-miR-548c-5p						GSM3064619	PR1030 Prostate Cancer	-0.78
MIMAT0020326	0.317499	-0.332505	cel-miR-90-5p		MIMAT0000435	1.02e-17	3.56526	hsa-miR-143-3p						GSM3064620	PR1031 Prostate Cancer	-1
MIMAT0019429	0.317885	-0.288374	pma-miR-30e-3p		MIMAT0019894	1.04e-17	2.92974	hsa-miR-4754						GSM3064621	PR1032 Prostate Cancer	2.896
MIMAT0018460	0.319595	1.60208	csi-miR393		MIMAT0019917	1.09e-17	3.20158	hsa-miR-4766-5p						GSM3064622	PR1033 Prostate Cancer	4.574
MIMAT0009210	0.319595	-0.34379	osa-miR1850.2		MIMAT0002851	1.1e-17	3.5527	hsa-miR-517-5p						GSM3064623	PR1034 Prostate Cancer	3.271
MIMAT0011513	0.319595	-1.27843	crm-miR-35e		MIMAT0027630	1.18e-17	1.6447	hsa-miR-6865-5p						GSM3064624	PR1035 Prostate Cancer	2.175
MI0022906	0.319595	-0.310444	mmu-mir-7057		MIMAT0025843	1.24e-17	2.74479	hsa-miR-6715b-3p						GSM3064625	PR1036 Prostate Cancer	4.312
MIMAT0027400	0.319595	-1.30842	hsa-miR-6750-5p		MIMAT0003231	1.26e-17	2.68534	hsa-miR-567						GSM3064626	PR1037 Prostate Cancer	-0.679
MIMAT0011983	0.319595	-0.327928	bta-miR-2284b		MIMAT0019228	1.45e-17	2.77392	hsa-miR-3925-3p						GSM3064627	PR1038 Prostate Cancer	-0.553
MIMAT0015044	0.319595	-0.316489	hsa-miR-3169		MIMAT0019039	1.48e-17	2.97639	hsa-miR-4503						GSM3064628	PR1039 Prostate Cancer	-0.773
MIMAT0019806	0.319595	-1.06761	hsa-miR-4706		MIMAT0015001	1.5e-17	2.92143	hsa-miR-3135a						GSM3064629	PR1040 Prostate Cancer	0.389
MIMAT0004655	0.319876	-0.316963	rno-miR-345-3p		MIMAT0019362	1.74e-17	3.16237	hsa-miR-3977						GSM3064630	PR1041 Prostate Cancer	-0.405
MIMAT0018771	0.319876	-0.286862	tca-miR-3856-3p		MIMAT0002813	1.77e-17	3.32177	hsa-miR-493-5p						GSM3064631	PR1042 Prostate Cancer	0.018
MIMAT0013671	0.319876	-0.314673	bmo-miR-2808c		MIMAT0022940	1.93e-17	3.08703	hsa-miR-1178-5p						GSM3064632	PR1043 Prostate Cancer	-0.782
ENSG00000201448	0.319993	-0.317187			MIMAT0018983	2.06e-17	2.79663	hsa-miR-4461						GSM3064633	PR1044 Prostate Cancer	-0.467
MIMAT0021557	0.319993	-0.334752	asu-miR-5350c-3p		MIMAT0025849	2.16e-17	3.04345	hsa-miR-6718-5p						GSM3063734	CHC895 non-Cancer	-4.405
MIMAT0026599	0.319993	-0.319342	mml-miR-23a-5p		MIMAT0022700	2.19e-17	2.62679	hsa-miR-450a-1-3p						GSM3063735	M10121402 non-Cancer	1.148
MIMAT0026710	0.319993	-0.319342	mdo-miR-23a-5p		MIMAT0018982	2.2e-17	3.87496	hsa-miR-4460						GSM3063736	M11031802 non-Cancer	1.701
MIMAT0018954	0.319993	0.791574	hsa-miR-548ae		MIMAT0003267	2.21e-17	3.09243	hsa-miR-599						GSM3063737	M11051803 non-Cancer	-3.192
MIMAT0006050	0.319993	-0.387232	odi-miR-1497a		MIMAT0005884	2.25e-17	2.60526	hsa-miR-1294						GSM3063738	M11053103 non-Cancer	-3.5
MIMAT0009736	0.319993	0.851228	sko-miR-2012-5p		MIMAT0003238	2.28e-17	3.38869	hsa-miR-573						GSM3063739	M12012302 non-Cancer	-2.017
MIMAT0009741	0.319993	0.851228	spu-miR-2012		MIMAT0000416	2.28e-17	2.92339	hsa-miR-1-3p						GSM3063740	NB12022205 non-Cancer	-3.701
MIMAT0021247	0.319993	-0.311585	mtr-miR5251		MIMAT0023116	2.67e-17	0.753418	hsa-miR-5739						GSM3063741	NB12040304 non-Cancer	-3.936
MIMAT0002053	0.322754	2.52784	ptc-miR399j		MIMAT0009977	2.69e-17	2.26223	hsa-miR-2052						GSM3063742	NB12072701 non-Cancer	-2.215
MIMAT0023643	0.322754	2.52784	bna-miR399c		MIMAT0019895	2.79e-17	2.98833	hsa-miR-4755-5p						GSM3063743	NB12081301 non-Cancer	-3.163
MIMAT0027422	0.323003	0.374347	hsa-miR-6761-5p		MIMAT0001340	2.86e-17	2.98774	hsa-miR-423-3p						GSM3063744	NB12091403 non-Cancer	1.334
MI0022605	0.324862	-0.293248	hsa-mir-6760		MIMAT0019980	2.89e-17	3.58637	hsa-miR-4801						GSM3063745	NB12111604 non-Cancer	-3.371
MI0000093	0.324862	-0.28722	hsa-mir-92a-1		MIMAT0027424	2.92e-17	0.954354	hsa-miR-6762-5p						GSM3063746	NB12112003 non-Cancer	-2.241
MIMAT0019320	0.324862	0.311982	oar-miR-496-3p		MIMAT0021042	2.93e-17	3.37907	hsa-miR-5009-3p						GSM3063747	NB13010802 non-Cancer	1.317
AFFX-BioC-3	0.324862	-0.423238			MIMAT0013802	2.99e-17	-0.286129	hsa-miR-2861						GSM3063748	NB13070807 non-Cancer	-3.112
MI0000914	0.324862	0.323638	rno-mir-141		MIMAT0018986	3.01e-17	1.30604	hsa-miR-4462						GSM3063749	NB13082605 non-Cancer	-4.734
ENSG00000239154	0.326189	0.793175			MIMAT0019732	3.05e-17	2.17445	hsa-miR-4662a-3p						GSM3063750	NB13112003 non-Cancer	-4.717
MI0004524	0.328145	-0.314187	mmu-mir-344d-1		MIMAT0000718	3.16e-17	3.20502	hsa-miR-302d-3p						GSM3063751	NB13120904 non-Cancer	-4.983
MI0017380	0.328344	0.427389	hsa-mir-4742		MIMAT0019028	3.2e-17	2.75378	hsa-miR-4493						GSM3063752	NB14020503 non-Cancer	-2.819
MIMAT0006915	0.328392	-0.290202	oan-miR-460-5p		MIMAT0002172	3.81e-17	3.16454	hsa-miR-376b-3p						GSM3063753	NB14050201 non-Cancer	-4.431
MIMAT0014614	0.328392	-0.290202	tgu-miR-460a-5p		MIMAT0015045	4.38e-17	3.07119	hsa-miR-3170						GSM3063754	NB14050703 non-Cancer	-4.185
MI0000093	0.328392	-0.274888	hsa-mir-92a-1		MIMAT0017950	4.57e-17	2.72748	hsa-miR-2355-3p						GSM3063755	NB14051207 non-Cancer	-0.581
MIMAT0004049	0.328392	-0.269026	osa-miR812a		MIMAT0004505	4.78e-17	3.30916	hsa-miR-32-3p						GSM3063756	NB14051208 non-Cancer	-3.953
MIMAT0004050	0.328392	-0.269026	osa-miR812b		MIMAT0030987	4.84e-17	2.78825	hsa-miR-8060						GSM3063757	XB0284 non-Cancer	-4.262
MIMAT0004051	0.328392	-0.269026	osa-miR812c		MIMAT0019054	4.85e-17	2.38303	hsa-miR-4517						GSM3063758	XB0347 non-Cancer	-3.288
MIMAT0004052	0.328392	-0.269026	osa-miR812d		MIMAT0000098	5.09e-17	3.53428	hsa-miR-100-5p						GSM3063759	XB0403 non-Cancer	-3.909
MIMAT0004053	0.328392	-0.269026	osa-miR812e		MIMAT0019359	5.29e-17	2.58513	hsa-miR-3974						GSM3063760	XB0414 non-Cancer	-2.939
MIMAT0014600	0.328543	0.287293	tgu-miR-2996		MIMAT0003265	5.43e-17	3.37298	hsa-miR-597-5p						GSM3063761	XB0453 non-Cancer	-3.023
MIMAT0014899	0.328543	-0.291692	mmu-miR-3089-5p		MIMAT0027522	5.44e-17	2.78585	hsa-miR-6811-5p						GSM3063762	XB0574 non-Cancer	-4.715
ENSG00000238425	0.328954	0.317613			MIMAT0000252	5.8e-17	3.3701	hsa-miR-7-5p						GSM3063763	XB0620 non-Cancer	-1.051
MIMAT0011718	0.32969	0.269925	ppc-miR-993		MIMAT0031013	6.01e-17	2.28051	hsa-miR-8086						GSM3063764	XB0629 non-Cancer	-0.385
ENSG00000212528	0.32969	0.300807			MIMAT0025482	6.15e-17	2.74699	hsa-miR-6513-5p						GSM3063765	XB0637 non-Cancer	-3.808
MIMAT0003998	0.32969	1.02051	sme-miR-125b-5p		MIMAT0030983	6.35e-17	3.40781	hsa-miR-8056						GSM3063766	XB0653 non-Cancer	-3.253
MIMAT0018585	0.32969	0.291695	ame-miR-3799		MIMAT0022299	6.5e-17	2.44411	hsa-miR-5590-5p						GSM3063767	XB0656 non-Cancer	-3.571
MI0026052	0.32969	-0.268943	mmu-mir-8120		MIMAT0000717	6.64e-17	3.27477	hsa-miR-302c-3p						GSM3063768	XB0666 non-Cancer	-2.416
MIMAT0018446	0.32969	0.593734	hsa-miR-548z		MIMAT0004695	6.79e-17	3.01061	hsa-miR-337-5p						GSM3063769	XB0773 non-Cancer	-4.441
MIMAT0022723	0.32969	0.593734	hsa-miR-548h-3p		MIMAT0016899	7.06e-17	3.17701	hsa-miR-4264						GSM3063770	XB0832 non-Cancer	-3.688
MIMAT0017354	0.32969	-0.333837	oan-miR-92d		MIMAT0005919	7.36e-17	2.73845	hsa-miR-548o-3p						GSM3063771	XB0833 non-Cancer	0.727
MIMAT0004645	0.32969	0.313163	rno-miR-148b-5p		MIMAT0026739	7.81e-17	2.74118	hsa-miR-548f-5p						GSM3063772	XB0923 non-Cancer	0.744
MIMAT0012971	0.32969	0.313163	eca-miR-148b-5p		MIMAT0018996	7.86e-17	2.55132	hsa-miR-4469						GSM3063773	XB0925 non-Cancer	0.628
MIMAT0011083	0.32969	1.79247	mtr-miR171c		MIMAT0004481	8.42e-17	2.54582	hsa-let-7a-3p						GSM3063774	XB0969 non-Cancer	-4.235
MI0017357	0.32969	-0.646014	hsa-mir-4722		MIMAT0016905	9e-17	2.96989	hsa-miR-4275
MIMAT0012404	0.32969	-0.31439	dps-miR-2568a-5p		MIMAT0005573	9.21e-17	0.662634	hsa-miR-1225-3p
MIMAT0009636	0.32969	-0.29704	sko-miR-210-3p		MIMAT0004797	9.29e-17	3.03407	hsa-miR-582-3p
MIMAT0005692	0.32969	1.50899	vvi-miR171b		MIMAT0011159	1.07e-16	3.12078	hsa-miR-2115-3p
MIMAT0011066	0.32969	1.50899	mtr-miR171b		MIMAT0000076	1.09e-16	3.40413	hsa-miR-21-5p
MIMAT0026173	0.32969	1.50899	cme-miR171h		MIMAT0005882	1.22e-16	2.09539	hsa-miR-548k
MIMAT0027193	0.32969	1.50899	lus-miR171g		MIMAT0003281	1.24e-16	2.79743	hsa-miR-613
MIMAT0029315	0.32969	1.50899	lja-miR171b		MIMAT0019941	1.34e-16	2.9374	hsa-miR-4436b-3p
MIMAT0031857	0.32969	1.50899	lus-miR171j		MIMAT0019916	1.43e-16	2.68518	hsa-miR-4765
MI0004553	0.32969	-0.286033	mmu-mir-666		MIMAT0018086	1.46e-16	2.60789	hsa-miR-3664-5p
MI0003491	0.32969	-0.405316	mmu-mir-484		MIMAT0000448	1.53e-16	2.64913	hsa-miR-136-5p
MIMAT0022050	0.32969	-0.298008	aca-miR-5429		MIMAT0001541	1.67e-16	3.08761	hsa-miR-449a
MI0016596	0.32969	-0.291736	hsa-mir-3939		MIMAT0022293	1.75e-16	3.15822	hsa-miR-1295b-5p
AFFX-BkGr-GC10	0.32969	-0.113703			MIMAT0004606	1.76e-16	2.74864	hsa-miR-136-3p
MIMAT0018534	0.32969	-0.315931	ame-miR-3761		MIMAT0003163	1.78e-16	2.88402	hsa-miR-539-5p
MIMAT0002307	0.32969	-0.381753	mml-miR-188-5p		MIMAT0016920	1.79e-16	2.83451	hsa-miR-4289
MIMAT0002308	0.32969	-0.381753	ptr-miR-188		MIMAT0004690	1.86e-16	2.97685	hsa-miR-379-3p
MIMAT0002309	0.32969	-0.381753	ppy-miR-188		MIMAT0004909	1.89e-16	3.1276	hsa-miR-450b-5p
MIMAT0002310	0.32969	-0.381753	mne-miR-188		MIMAT0019833	1.92e-16	2.74823	hsa-miR-4720-5p
MIMAT0002311	0.32969	-0.381753	ppa-miR-188		MIMAT0004658	1.97e-16	2.83883	hsa-miR-155-3p
MIMAT0009249	0.32969	-0.381753	bta-miR-188		MIMAT0004490	1.97e-16	3.40277	hsa-miR-19a-5p
MIMAT0009880	0.32969	-0.381753	cfa-miR-188		MIMAT0027620	2.04e-16	0.789951	hsa-miR-6769b-5p
MIMAT0009699	0.32969	0.815271	aqu-miR-2020-3p		MIMAT0019981	2.07e-16	3.14336	hsa-miR-4802-5p
MI0022352	0.32969	-0.305523	mmu-let-7k		MIMAT0004920	2.1e-16	3.06745	hsa-miR-541-3p
MIMAT0006862	0.32969	-0.331226	oan-miR-1339-3p		MIMAT0004916	2.16e-16	3.01098	hsa-miR-888-5p
ENSG00000202252	0.32969	-0.413217			MIMAT0000087	2.27e-16	3.19116	hsa-miR-30a-5p
MIMAT0022222	0.32969	-0.299109	mtr-miR5559-3p		MIMAT0016894	2.29e-16	2.80948	hsa-miR-4262
MI0021260	0.32969	-0.358643	hsa-mir-6126		MIMAT0027513	2.31e-16	2.7704	hsa-miR-6806-3p
MIMAT0016729	0.32969	-0.317165	cin-miR-4132-3p		MIMAT0019782	2.52e-16	3.20552	hsa-miR-4691-3p
MIMAT0004375	0.32969	1.38475	ppt-miR171a		MIMAT0000084	2.64e-16	3.35201	hsa-miR-27a-3p
MIMAT0005226	0.32969	1.38475	smo-miR171d		MIMAT0030989	2.74e-16	2.90144	hsa-miR-8062
MIMAT0001113	0.32969	-0.389082	gga-miR-18a-5p		MIMAT0004777	2.77e-16	2.50278	hsa-miR-513a-3p
MIMAT0001779	0.32969	-0.389082	dre-miR-18a		MIMAT0021029	2.78e-16	2.54655	hsa-miR-548ao-5p
MIMAT0002161	0.32969	-0.389082	ssc-miR-18a		MIMAT0003338	2.89e-16	2.67841	hsa-miR-660-5p
MIMAT0002660	0.32969	-0.389082	ggo-miR-18a		MIMAT0000279	2.92e-16	3.26832	hsa-miR-222-3p
MIMAT0002667	0.32969	-0.389082	lca-miR-18		MIMAT0000424	2.92e-16	3.26104	hsa-miR-128-3p
MIMAT0002674	0.32969	-0.389082	age-miR-18		MIMAT0027564	2.98e-16	3.24346	hsa-miR-6832-5p
MIMAT0002681	0.32969	-0.389082	ppa-miR-18		MIMAT0019906	3.09e-16	2.2007	hsa-miR-4760-5p
MIMAT0002688	0.32969	-0.389082	ppy-miR-18a		MIMAT0005953	3.09e-16	2.20348	hsa-miR-1322
MIMAT0002695	0.32969	-0.389082	ptr-miR-18a		MIMAT0004805	3.12e-16	3.03715	hsa-miR-616-3p
MIMAT0002702	0.32969	-0.389082	mml-miR-18a-5p		MIMAT0002810	3.31e-16	3.41908	hsa-miR-202-5p
MIMAT0002709	0.32969	-0.389082	sla-miR-18		MIMAT0007883	3.53e-16	-0.399968	hsa-miR-1909-3p
MIMAT0002716	0.32969	-0.389082	lla-miR-18		MIMAT0003332	3.62e-16	2.54805	hsa-miR-656-3p
MIMAT0002723	0.32969	-0.389082	mne-miR-18		MIMAT0022479	3.66e-16	2.53905	hsa-miR-5688
MIMAT0002918	0.32969	-0.389082	fru-miR-18		MIMAT0004686	3.69e-16	3.01497	hsa-miR-367-5p
MIMAT0002919	0.32969	-0.389082	tni-miR-18		MIMAT0000417	3.71e-16	3.1818	hsa-miR-15b-5p
MIMAT0003526	0.32969	-0.389082	bta-miR-18a		MIMAT0031893	3.73e-16	3.37284	hsa-miR-181b-2-3p
MIMAT0004167	0.32969	-0.389082	mdo-miR-18a-5p		MIMAT0019746	3.81e-16	2.97742	hsa-miR-4668-3p
MIMAT0009832	0.32969	-0.389082	cfa-miR-18a		MIMAT0002871	3.9e-16	3.10007	hsa-miR-500a-3p
MIMAT0014587	0.32969	-0.389082	tgu-miR-18a		MIMAT0019849	4.1e-16	1.06393	hsa-miR-4728-5p
MI0022928	0.32969	-0.348503	mmu-mir-7078		MIMAT0007399	4.25e-16	3.3097	hsa-miR-1537-3p
MIMAT0019255	0.32969	-0.298074	oar-miR-411b-5p		MIMAT0004954	4.45e-16	2.42982	hsa-miR-543
MIMAT0025541	0.32969	-0.298074	bta-miR-411b		MIMAT0018973	4.89e-16	3.0913	hsa-miR-4451
MI0005493	0.32969	-0.294323	mmu-mir-327		MIMAT0003271	5.06e-16	3.25974	hsa-miR-603
ENSG00000207407	0.32969	0.305852			MIMAT0002881	5.19e-16	3.17101	hsa-miR-509-3p
U96b	0.32969	-0.318967			MIMAT0004596	5.31e-16	2.98306	hsa-miR-138-2-3p
MIMAT0026087	0.32969	1.88213	cme-miR399f		MIMAT0028234	5.31e-16	2.29151	hsa-miR-7162-5p
MIMAT0010072	0.32969	-1.00264	osa-miR2104		MIMAT0002859	5.56e-16	2.91088	hsa-miR-516b-5p
MI0015463	0.32969	-0.319655	rno-mir-3587		MIMAT0004491	6.25e-16	3.0209	hsa-miR-19b-1-5p
MI0022223	0.32969	-0.497591	hsa-mir-6511a-1		MIMAT0000078	6.31e-16	3.39448	hsa-miR-23a-3p
MI0022552	0.32969	-0.497591	hsa-mir-6511b-1		MIMAT0027435	6.39e-16	2.85661	hsa-miR-6767-3p
MI0023431	0.32969	-0.497591	hsa-mir-6511b-2		MIMAT0003393	6.45e-16	2.53791	hsa-miR-425-5p
MI0023564	0.32969	-0.497591	hsa-mir-6511a-2		MIMAT0019962	6.48e-16	3.25541	hsa-miR-4790-3p
MI0023565	0.32969	-0.497591	hsa-mir-6511a-3		MIMAT0003879	6.68e-16	2.45138	hsa-miR-758-3p
MI0023566	0.32969	-0.497591	hsa-mir-6511a-4		MIMAT0018949	6.77e-16	0.673669	hsa-miR-4433a-3p
MIMAT0020708	0.332119	-0.354767	bdi-miR5166		MIMAT0027498	7.13e-16	0.50145	hsa-miR-6799-5p
MIMAT0019972	0.333012	0.641027	hsa-miR-4797-5p		MIMAT0022474	7.24e-16	2.59858	hsa-miR-548ax
MIMAT0019833	0.333012	1.02389	hsa-miR-4720-5p		MIMAT0022697	7.34e-16	3.13833	hsa-miR-382-3p
MIMAT0005289	0.334315	1.08825	rno-miR-881-3p		MIMAT0026557	7.57e-16	2.78961	hsa-miR-412-5p
MIMAT0018757	0.335611	-0.286154	tca-miR-3851b-3p		MIMAT0016852	7.7e-16	1.03893	hsa-miR-4298
ENSG00000238564	0.335656	-0.276357			MIMAT0026482	8.04e-16	2.86333	hsa-miR-190a-3p
MIMAT0021394	0.335798	0.746742	rmi-miR-5321		MIMAT0022701	8.39e-16	3.12463	hsa-miR-506-5p
MI0008190	0.335798	-0.33629	hsa-mir-320d-1		MIMAT0003243	8.48e-16	2.8359	hsa-miR-578
MIMAT0029920	0.335798	-0.604447	crm-miR-35h		MIMAT0004793	8.99e-16	3.22402	hsa-miR-556-3p
MIMAT0027706	0.336278	0.32509	mmu-miR-6903-5p		MIMAT0023703	9.17e-16	2.58619	hsa-miR-6078
MIMAT0004376	0.337018	1.88518	ppt-miR171b		MIMAT0000260	9.3e-16	3.17368	hsa-miR-182-3p
MIMAT0030397	0.337018	-0.260644	ptc-miR7840		MIMAT0026622	9.66e-16	1.68171	hsa-miR-619-5p
MI0022646	0.337269	-0.262773	hsa-mir-6801		MIMAT0005924	9.76e-16	2.6134	hsa-miR-1270
MIMAT0025387	0.337613	-1.33787	ssc-miR-3613		MIMAT0003318	9.97e-16	3.21232	hsa-miR-648
MIMAT0013285	0.337728	-0.3263	mtr-miR2595		MIMAT0026473	1.03e-15	2.65838	hsa-miR-95-5p
MIMAT0027904	0.338241	-1.04886	mmu-miR-7001-5p		MIMAT0019973	1.04e-15	3.08045	hsa-miR-4797-3p
MIMAT0006414	0.338241	0.311908	mml-miR-548d-3p		MIMAT0003339	1.08e-15	2.58017	hsa-miR-421
MIMAT0017482	0.338241	0.952429	aly-miR168a-3p		MIMAT0016866	1.1e-15	2.54949	hsa-miR-4315
MIMAT0022236	0.338241	0.952429	mtr-miR168c-3p		MIMAT0002866	1.1e-15	3.24761	hsa-miR-517c-3p
MIMAT0022896	0.338241	0.952429	ptc-miR168a-3p		MIMAT0026476	1.11e-15	3.07683	hsa-miR-215-3p
MIMAT0022897	0.338241	0.952429	ptc-miR168b-3p		MIMAT0004511	1.12e-15	3.03143	hsa-miR-99a-3p
MIMAT0031132	0.338241	0.952429	sly-miR168b-3p		MIMAT0019926	1.17e-15	2.42766	hsa-miR-4772-5p
MIMAT0019830	0.33825	-0.767142	hsa-miR-4717-3p		MIMAT0025857	1.18e-15	2.70987	hsa-miR-892c-5p
MIMAT0027912	0.339175	-0.344813	mmu-miR-7004-5p		MIMAT0000735	1.33e-15	3.24507	hsa-miR-380-3p
MIMAT0030624	0.339526	-0.283176	prd-miR-7906-5p		MIMAT0019825	1.35e-15	3.23335	hsa-miR-4715-3p
MIMAT0030695	0.339526	-0.283176	prd-miR-7948b-3p		MIMAT0019972	1.37e-15	3.27416	hsa-miR-4797-5p
MIMAT0012139	0.339526	-0.324599	sme-miR-8b-5p		MIMAT0022978	1.38e-15	2.53612	hsa-miR-4743-3p
MIMAT0001846	0.339526	-0.306402	dre-miR-150		MIMAT0018201	1.38e-15	2.72883	hsa-miR-3926
MIMAT0029426	0.339526	-0.306402	ipu-miR-150		MIMAT0000089	1.44e-15	3.28569	hsa-miR-31-5p
MIMAT0019436	0.339526	0.605853	pma-miR-96a		MIMAT0027571	1.45e-15	3.1199	hsa-miR-6835-3p
MI0014164	0.339526	-0.2715	hsa-mir-548t		MIMAT0004559	1.45e-15	2.89189	hsa-miR-181c-3p
MI0014164	0.339526	-0.2715	hsa-mir-548t		MIMAT0000721	1.56e-15	2.80143	hsa-miR-369-3p
MIMAT0005909	0.339526	0.304594	hsa-miR-1258		MIMAT0023707	1.58e-15	2.39566	hsa-miR-6082
MIMAT0007982	0.339526	0.304594	ptr-miR-1258		MIMAT0019694	1.62e-15	3.06092	hsa-miR-4637
MIMAT0024322	0.339526	0.304594	mml-miR-1258		MIMAT0000419	1.65e-15	3.27911	hsa-miR-27b-3p
MIMAT0020338	0.339641	0.295497	cel-miR-249-5p		MIMAT0019768	1.72e-15	2.78596	hsa-miR-4683
MIMAT0012409	0.339979	-0.322447	dps-miR-2568b-3p		MIMAT0015080	1.84e-15	-0.383877	hsa-miR-3196
MIMAT0000991	0.339979	2.61154	osa-miR399h		MIMAT0019079	2.03e-15	2.33456	hsa-miR-548an
MIMAT0014022	0.341818	1.88937	zma-miR399g-3p		MIMAT0016856	2.03e-15	2.82429	hsa-miR-4303
MIMAT0014047	0.341818	1.88937	sbi-miR399k		MIMAT0000719	2.23e-15	3.13166	hsa-miR-367-3p
MIMAT0014310	0.341818	-0.272855	aae-miR-263b-3p		MIMAT0022289	2.26e-15	3.04129	hsa-miR-5587-5p
MIMAT0020515	0.341818	-0.285493	dme-miR-4909-3p		MIMAT0022696	2.27e-15	2.8857	hsa-miR-301a-5p
ENSG00000238673	0.341818	-0.273404			MIMAT0003293	2.29e-15	2.58491	hsa-miR-624-5p
MIMAT0000492	0.341818	-0.300721	cbr-miR-87		MIMAT0031074	2.29e-15	2.601	hsa-miR-450a-2-3p
MIMAT0004434	0.341818	-0.300721	ame-miR-87		MIMAT0019840	2.39e-15	3.01085	hsa-miR-451b
MIMAT0020239	0.341818	-0.300721	egr-miR-87-3p		MIMAT0015023	2.49e-15	1.7665	hsa-miR-3150a-3p
MIMAT0020264	0.341818	-0.300721	emu-miR-87		MIMAT0027494	2.62e-15	1.10419	hsa-miR-6797-5p
ENSG00000252256	0.341818	-0.262585			MIMAT0018349	2.68e-15	2.59196	hsa-miR-3934-5p
MIMAT0018717	0.341818	0.29746	tca-miR-316-3p		MIMAT0004953	2.72e-15	2.32148	hsa-miR-873-5p
MI0000649	0.341818	-0.30769	mmu-mir-101b		MIMAT0018179	2.76e-15	2.52575	hsa-miR-3907
MI0015888	0.341818	-0.298718	hsa-mir-4278		MIMAT0004687	2.82e-15	0.6956	hsa-miR-371a-5p
MIMAT0027267	0.341818	0.520239	pgi-miR6143a		MIMAT0002171	2.83e-15	3.18217	hsa-miR-410-3p
MIMAT0029610	0.342249	-0.318473	crm-miR-7579		MIMAT0031176	2.88e-15	2.50005	hsa-miR-7973
MIMAT0026488	0.342249	0.299476	gga-miR-29b-1-5p		MIMAT0003242	2.98e-15	2.65345	hsa-miR-577
MIMAT0026803	0.342249	0.299476	mml-miR-29b-1-5p		MIMAT0004515	3.07e-15	3.28269	hsa-miR-29b-2-5p
MIMAT0024520	0.343244	2.76595	cca-miR171		MIMAT0018443	3.15e-15	2.30634	hsa-miR-374c-5p
MI0022730	0.343683	-0.298324	hsa-mir-6883		MIMAT0013517	3.32e-15	2.949	hsa-miR-2682-5p
MIMAT0016076	0.343935	-1.1556	ppy-miR-638		MIMAT0004765	3.4e-15	2.73866	hsa-miR-491-3p
MIMAT0015419	0.343935	-0.330794	bmo-miR-3236		MIMAT0000099	3.45e-15	3.4179	hsa-miR-101-3p
MI0016761	0.343935	-0.32981	hsa-mir-378g		MIMAT0019927	3.49e-15	2.58832	hsa-miR-4772-3p
MIMAT0005103	0.343935	0.310713	ppt-miR1023a-3p		MIMAT0026744	3.5e-15	2.48136	hsa-miR-1252-3p
MIMAT0006686	0.343935	-1.00563	cfa-miR-1841		MIMAT0016861	3.86e-15	3.05558	hsa-miR-4308
MIMAT0030527	0.343935	-0.295064	prd-miR-7883a-3p		MIMAT0000088	4e-15	3.09229	hsa-miR-30a-3p
MIMAT0013768	0.343935	-0.362911	bmo-miR-2847		MIMAT0015062	4.28e-15	2.29889	hsa-miR-3182
MIMAT0009939	0.343935	0.364033	cfa-miR-718		MIMAT0018935	4.32e-15	2.63388	hsa-miR-4422
MIMAT0029061	0.343935	0.307162	gga-miR-7453-3p		MIMAT0022258	4.41e-15	3.02115	hsa-miR-5571-3p
MIMAT0031130	0.343935	0.735203	sly-miR168a-3p		MIMAT0004492	4.45e-15	2.58141	hsa-miR-19b-2-5p
MIMAT0005731	0.343935	2.98403	vvi-miR399g		MIMAT0025473	4.49e-15	2.58584	hsa-miR-6508-3p
MIMAT0031474	0.343935	1.13505	ppe-miR393a		MIMAT0023701	4.53e-15	0.689899	hsa-miR-6076
MIMAT0002946	0.343935	-0.349705	tni-miR-142b		MIMAT0004907	4.68e-15	2.86672	hsa-miR-892a
MIMAT0021767	0.343935	-0.349705	aca-miR-142-5p		MIMAT0005952	4.74e-15	2.42445	hsa-miR-1321
MIMAT0012117	0.343935	-0.292444	sme-miR-747-3p		MIMAT0011162	5.05e-15	2.60957	hsa-miR-2117
MIMAT0006949	0.343935	-0.298232	oan-miR-499-5p		MIMAT0005875	5.06e-15	2.24541	hsa-miR-548j-5p
spike_in-control-45	0.343935	3.79731			MIMAT0028111	5.17e-15	0.65998	hsa-miR-7107-5p
MIMAT0015011	0.343935	-0.262909	hsa-miR-3142		MIMAT0003325	5.21e-15	3.0408	hsa-miR-662
MIMAT0002111	0.343935	-0.306903	mmu-miR-470-5p		MIMAT0000254	5.22e-15	3.20807	hsa-miR-10b-5p
MI0015463	0.343935	-0.297287	rno-mir-3587		MIMAT0016889	5.24e-15	0.547089	hsa-miR-4327
MIMAT0000063	0.343935	-1.66899	hsa-let-7b-5p		MIMAT0004960	5.32e-15	2.23511	hsa-miR-208b-3p
MIMAT0000522	0.343935	-1.66899	mmu-let-7b-5p		MIMAT0019080	5.77e-15	3.10602	hsa-miR-4537
MIMAT0000775	0.343935	-1.66899	rno-let-7b-5p		MIMAT0019921	5.78e-15	2.25593	hsa-miR-4768-3p
MIMAT0001102	0.343935	-1.66899	gga-let-7b		MIMAT0005900	6.14e-15	2.51583	hsa-miR-1248
MIMAT0001760	0.343935	-1.66899	dre-let-7b		MIMAT0013863	6.18e-15	2.67219	hsa-miR-2909
MIMAT0003016	0.343935	-1.66899	fru-let-7b		MIMAT0026743	6.58e-15	2.67542	hsa-miR-1288-5p
MIMAT0003017	0.343935	-1.66899	tni-let-7b		MIMAT0004970	6.78e-15	1.95194	hsa-miR-920
MIMAT0004162	0.343935	-1.66899	mdo-let-7b		MIMAT0022267	6.84e-15	3.23459	hsa-miR-548as-5p
MIMAT0004331	0.343935	-1.66899	bta-let-7b		MIMAT0003222	7.05e-15	2.47073	hsa-miR-558
MIMAT0006152	0.343935	-1.66899	mml-let-7b-5p		MIMAT0027360	8.73e-15	0.813328	hsa-miR-6729-3p
MIMAT0006897	0.343935	-1.66899	oan-let-7b-5p		MIMAT0003284	8.8e-15	2.12253	hsa-miR-616-5p
MIMAT0007937	0.343935	-1.66899	ptr-let-7b		MIMAT0018190	9.07e-15	2.25853	hsa-miR-3916
MIMAT0009836	0.343935	-1.66899	cfa-let-7b		MIMAT0027437	9.12e-15	2.58013	hsa-miR-6768-3p
MIMAT0014509	0.343935	-1.66899	tgu-let-7b-5p		MIMAT0029782	9.61e-15	1.77658	hsa-miR-7641
MIMAT0015722	0.343935	-1.66899	ppy-let-7b		MIMAT0002811	9.71e-15	3.15141	hsa-miR-202-3p
MIMAT0023717	0.343935	-1.66899	cgr-let-7b		MIMAT0003328	9.81e-15	2.14015	hsa-miR-653-5p
MIMAT0025414	0.343935	-1.66899	pol-let-7b-5p		MIMAT0001635	1.06e-14	3.23182	hsa-miR-452-5p
MIMAT0026190	0.343935	-1.66899	ccr-let-7b		MIMAT0022283	1.17e-14	2.64014	hsa-miR-5584-5p
MIMAT0023276	0.343935	1.11301	osa-miR5805		MIMAT0025457	1.25e-14	2.89323	hsa-miR-548az-3p
MI0017374	0.343935	-0.411425	hsa-mir-4737		MIMAT0002841	1.26e-14	2.90574	hsa-miR-518f-5p
ENSG00000239155	0.343935	0.607969			MIMAT0019954	1.28e-14	2.80532	hsa-miR-4786-5p
MI0003159	0.343935	-0.286154	hsa-mir-518c		MIMAT0015021	1.31e-14	2.1967	hsa-miR-3148
MIMAT0011233	0.343935	-0.275155	sme-miR-2152		MIMAT0020925	1.44e-14	2.45101	hsa-miR-550a-3-5p
MIMAT0014341	0.343935	0.306988	ghr-miR827a		MIMAT0022482	1.45e-14	3.04037	hsa-miR-5690
MIMAT0014342	0.343935	0.306988	ghr-miR827b		MIMAT0026735	1.46e-14	2.60205	hsa-miR-1180-5p
MIMAT0014343	0.343935	0.306988	ghr-miR827c		MIMAT0000761	1.47e-14	3.10688	hsa-miR-324-5p
MIMAT0018485	0.343935	0.306988	csi-miR827		MIMAT0000456	1.56e-14	3.01643	hsa-miR-186-5p
MIMAT0020449	0.343935	0.306988	tcc-miR827		MIMAT0027676	1.6e-14	2.76656	hsa-miR-6888-5p
MIMAT0029302	0.343935	0.306988	mes-miR827		MIMAT0000646	1.62e-14	2.49456	hsa-miR-155-5p
MIMAT0031516	0.343935	0.306988	ppe-miR827		MIMAT0027411	1.67e-14	2.30424	hsa-miR-6755-3p
MI0019313	0.343935	-0.331219	hsa-mir-5705		MIMAT0002827	1.73e-14	3.10505	hsa-miR-515-3p
MIMAT0001106	0.343935	1.86672	gga-miR-155		MIMAT0027648	1.81e-14	2.65331	hsa-miR-6874-5p
MIMAT0001851	0.343935	1.86672	dre-miR-155		MIMAT0018183	1.82e-14	3.0866	hsa-miR-3909
MIMAT0003608	0.343935	1.86672	xtr-miR-155		MIMAT0013515	1.88e-14	3.03432	hsa-miR-2681-5p
MIMAT0021788	0.343935	1.86672	aca-miR-155-5p		MIMAT0018962	2.26e-14	2.93189	hsa-miR-4444
MIMAT0023788	0.343935	1.86672	cgr-miR-155		MIMAT0019703	2.37e-14	3.0448	hsa-miR-4643
MIMAT0024221	0.343935	1.86672	ggo-miR-155		MIMAT0018948	2.62e-14	2.14116	hsa-miR-4432
MIMAT0026231	0.343935	1.86672	ccr-miR-155		MIMAT0030979	2.76e-14	1.13627	hsa-miR-8052
MIMAT0021401	0.343935	-0.352624	rmi-miR-5328		MIMAT0004611	2.87e-14	1.74655	hsa-miR-185-3p
MIMAT0016533	0.343935	-0.464107	cin-miR-4020b-5p		MIMAT0022490	2.88e-14	2.73938	hsa-miR-5697
MIMAT0014476	0.343935	0.33093	tgu-miR-460b-5p		MIMAT0000758	2.9e-14	3.04033	hsa-miR-135b-5p
MIMAT0021972	0.343935	0.33093	aca-miR-460b-5p		MIMAT0004779	3.01e-14	2.46487	hsa-miR-509-5p
MI0022212	0.343935	0.307198	hsa-mir-548az		MIMAT0019728	3.05e-14	2.71421	hsa-miR-4660
MIMAT0015252	0.343935	-0.262045	cin-miR-34-3p		MIMAT0003279	3.16e-14	2.78269	hsa-miR-611
MI0004132	0.343935	-0.321938	mmu-mir-1249		MIMAT0030424	3.22e-14	2.97007	hsa-miR-7849-3p
MIMAT0014316	0.343935	0.290406	aae-miR-2945-3p		MIMAT0000685	3.5e-14	2.73557	hsa-miR-34b-5p
MI0003677	0.343935	0.2834	hsa-mir-655		MIMAT0000063	3.52e-14	3.12729	hsa-let-7b-5p
MIMAT0025131	0.343935	-0.31749	mmu-miR-6385		MIMAT0025469	3.68e-14	2.32313	hsa-miR-6506-3p
MIMAT0019115	0.343935	-0.314491	tca-miR-125-3p		MIMAT0004778	3.8e-14	-2.63328	hsa-miR-508-5p
MIMAT0004513	0.343935	-0.333707	hsa-miR-101-5p		MIMAT0018080	3.96e-14	2.63738	hsa-miR-3659
MIMAT0023439	0.343935	0.626245	hco-miR-5943		MIMAT0021030	4.04e-14	2.28345	hsa-miR-548ao-3p
MIMAT0031032	0.343935	0.496824	tgu-miR-92-2-5p		MIMAT0019047	4.24e-14	2.58354	hsa-miR-4510
MIMAT0024915	0.343935	1.69801	gma-miR393h		MIMAT0014982	4.46e-14	2.50422	hsa-miR-3120-3p
MIMAT0024916	0.343935	1.69801	gma-miR393i		MIMAT0022295	4.69e-14	2.53937	hsa-miR-5588-5p
MIMAT0024917	0.343935	1.69801	gma-miR393j		MIMAT0003884	4.72e-14	2.54668	hsa-miR-454-5p
MIMAT0024918	0.343935	1.69801	gma-miR393k		MIMAT0002830	4.75e-14	2.48163	hsa-miR-520f-3p
MIMAT0026650	0.343935	0.293391	mdo-miR-21-3p		MIMAT0004550	4.77e-14	2.82763	hsa-miR-30c-2-3p
MIMAT0003495	0.343935	-0.77336	mmu-miR-705		MIMAT0015031	4.77e-14	2.21038	hsa-miR-3157-5p
MIMAT0012171	0.343935	-0.690621	hbv-miR-B4		MIMAT0021020	4.84e-14	2.25153	hsa-miR-5000-3p
MIMAT0017406	0.343935	-0.29401	aly-miR156e-3p		MIMAT0011160	4.92e-14	2.31184	hsa-miR-2116-5p
MIMAT0014053	0.343935	0.467585	osa-miR2922		MIMAT0019754	5.02e-14	2.36744	hsa-miR-4672
MIMAT0030879	0.343935	0.700351	stu-miR7994a		MIMAT0018977	5.51e-14	2.24634	hsa-miR-4455
MIMAT0030880	0.343935	0.700351	stu-miR7994b-3p		MIMAT0019890	5.62e-14	2.88933	hsa-miR-4753-5p
MIMAT0013573	0.343935	0.318708	cte-miR-2706		MIMAT0018101	5.77e-14	2.51659	hsa-miR-3677-3p
MIMAT0031538	0.343935	1.10281	ppe-miR8126-5p		MIMAT0000091	6.18e-14	2.79879	hsa-miR-33a-5p
MIMAT0016885	0.343935	-0.287942	hsa-miR-4255		MIMAT0007885	6.41e-14	2.88271	hsa-miR-1911-5p
MIMAT0030141	0.343935	0.301262	bdi-miR7711-5p.3		MIMAT0005885	6.42e-14	2.90213	hsa-miR-1295a
MI0018168	0.343935	-0.293293	hsa-mir-5189		MIMAT0022499	6.68e-14	1.60472	hsa-miR-5705
MIMAT0015522	0.343935	-0.288594	bmo-miR-3335		MIMAT0019033	6.7e-14	1.68499	hsa-miR-4498
MIMAT0018952	0.343935	-0.459636	hsa-miR-4436a		MIMAT0022702	7.08e-14	2.44549	hsa-miR-514a-5p
MIMAT0012492	0.343935	-0.312566	dsi-miR-992-3p		MIMAT0004675	7.35e-14	2.46591	hsa-miR-219a-2-3p
ENSG00000238686	0.343935	0.450985			MIMAT0005925	7.4e-14	2.37809	hsa-miR-1272
MIMAT0014472	0.343935	-0.27553	tgu-miR-1803-3p		MIMAT0027628	7.46e-14	3.04837	hsa-miR-6864-5p
MIMAT0003537	0.343935	-0.295276	bta-miR-99a-5p		MIMAT0016848	7.66e-14	2.38793	hsa-miR-4293
MIMAT0006668	0.343935	-0.295276	cfa-miR-99a		MIMAT0003218	8e-14	2.16103	hsa-miR-92b-3p
MIMAT0007183	0.343935	-0.295276	oan-miR-99-5p		MIMAT0004506	8.03e-14	2.75067	hsa-miR-33a-3p
MIMAT0014524	0.343935	-0.295276	tgu-miR-99-5p		MIMAT0018102	8.2e-14	2.40997	hsa-miR-3678-5p
MIMAT0024016	0.343935	-0.295276	cgr-miR-99a-5p		MIMAT0018000	8.48e-14	3.11297	hsa-miR-23c
MIMAT0026327	0.343935	-0.295276	ccr-miR-99		MIMAT0030020	8.57e-14	2.19166	hsa-miR-7705
MIMAT0019357	0.343935	-0.314723	hsa-miR-3972		MIMAT0000273	8.68e-14	2.98038	hsa-miR-216a-5p
MIMAT0001063	0.343935	1.74345	osa-miR171b		MIMAT0028216	9.06e-14	2.93079	hsa-miR-7153-5p
MIMAT0001064	0.343935	1.74345	osa-miR171c-3p		MIMAT0019965	9.07e-14	2.67262	hsa-miR-4793-5p
MIMAT0001065	0.343935	1.74345	osa-miR171d-3p		MIMAT0021046	9.82e-14	2.704	hsa-miR-5011-3p
MIMAT0001066	0.343935	1.74345	osa-miR171e-3p		MIMAT0019756	9.98e-14	-0.959029	hsa-miR-4674
MIMAT0001067	0.343935	1.74345	osa-miR171f-3p		MIMAT0026612	1.05e-13	0.867831	hsa-miR-504-3p
MIMAT0001460	0.343935	1.74345	sbi-miR171b		MIMAT0000729	1.08e-13	3.09477	hsa-miR-376a-3p
MIMAT0001461	0.343935	1.74345	sbi-miR171d		MIMAT0005907	1.2e-13	2.99013	hsa-miR-1256
MIMAT0001462	0.343935	1.74345	sbi-miR171a		MIMAT0024614	1.23e-13	2.31226	hsa-miR-6130
MIMAT0001694	0.343935	1.74345	zma-miR171d-3p		MIMAT0019910	1.26e-13	2.819	hsa-miR-4762-5p
MIMAT0001738	0.343935	1.74345	zma-miR171j-3p		MIMAT0022302	1.34e-13	2.72079	hsa-miR-5591-3p
MIMAT0001739	0.343935	1.74345	zma-miR171e-3p		MIMAT0027650	1.64e-13	-0.928915	hsa-miR-6875-5p
MIMAT0001740	0.343935	1.74345	zma-miR171i-3p		MIMAT0019750	1.77e-13	2.47275	hsa-miR-4670-5p
MIMAT0001987	0.343935	1.74345	ptc-miR171e		MIMAT0021116	1.98e-13	2.56761	hsa-miR-5186
MIMAT0001988	0.343935	1.74345	ptc-miR171f		MIMAT0002879	2.05e-13	2.72411	hsa-miR-507
MIMAT0001989	0.343935	1.74345	ptc-miR171g-3p		MIMAT0019710	2.07e-13	-2.62454	hsa-miR-4648
MIMAT0001990	0.343935	1.74345	ptc-miR171h-3p		MIMAT0002178	2.56e-13	2.79622	hsa-miR-487a-3p
MIMAT0001991	0.343935	1.74345	ptc-miR171i		MIMAT0027534	2.58e-13	2.40336	hsa-miR-6817-5p
MIMAT0005348	0.343935	1.74345	tae-miR171a		MIMAT0019847	2.66e-13	2.66513	hsa-miR-4727-5p
MIMAT0005691	0.343935	1.74345	vvi-miR171a		MIMAT0028228	2.69e-13	2.15007	hsa-miR-7159-5p
MIMAT0005693	0.343935	1.74345	vvi-miR171c		MIMAT0031015	3.21e-13	2.70613	hsa-miR-8088
MIMAT0005694	0.343935	1.74345	vvi-miR171d		MIMAT0004958	3.23e-13	2.45506	hsa-miR-301b-3p
MIMAT0005698	0.343935	1.74345	vvi-miR171i		MIMAT0016850	3.23e-13	2.69357	hsa-miR-4301
MIMAT0007922	0.343935	1.74345	sly-miR171a		MIMAT0021038	3.36e-13	2.93705	hsa-miR-548ap-3p
MIMAT0011105	0.343935	1.74345	mtr-miR171d		MIMAT0025854	3.39e-13	0.467119	hsa-miR-6722-3p
MIMAT0011342	0.343935	1.74345	sbi-miR171i		MIMAT0019222	3.58e-13	2.78678	hsa-miR-3682-5p
MIMAT0011344	0.343935	1.74345	sbi-miR171k		MIMAT0025466	3.64e-13	2.81714	hsa-miR-6505-5p
MIMAT0012186	0.343935	1.74345	bdi-miR171c-3p		MIMAT0027544	3.8e-13	1.9085	hsa-miR-6822-5p
MIMAT0012566	0.343935	1.74345	aqc-miR171a		MIMAT0017981	3.82e-13	2.89264	hsa-miR-3605-5p
MIMAT0012567	0.343935	1.74345	aqc-miR171b		MIMAT0019697	3.98e-13	2.12133	hsa-miR-4639-5p
MIMAT0012569	0.343935	1.74345	aqc-miR171d		MIMAT0000684	4.18e-13	2.80229	hsa-miR-302a-3p
MIMAT0014087	0.343935	1.74345	crt-miR171		MIMAT0030431	4.42e-13	2.54598	hsa-miR-7856-5p
MIMAT0014174	0.343935	1.74345	rco-miR171c		MIMAT0003887	4.74e-13	-2.59242	hsa-miR-769-3p
MIMAT0014175	0.343935	1.74345	rco-miR171d		MIMAT0003317	4.76e-13	2.94917	hsa-miR-647
MIMAT0014176	0.343935	1.74345	rco-miR171e		MIMAT0016869	4.76e-13	2.5031	hsa-miR-4318
MIMAT0014177	0.343935	1.74345	rco-miR171f		MIMAT0024782	4.95e-13	1.19181	hsa-miR-6165
MIMAT0018220	0.343935	1.74345	hvu-miR171-3p		MIMAT0019828	5e-13	2.77606	hsa-miR-3529-5p
MIMAT0018364	0.343935	1.74345	far-miR171		MIMAT0003278	5.07e-13	2.62363	hsa-miR-610
MIMAT0020408	0.343935	1.74345	tcc-miR171d		MIMAT0000436	5.21e-13	2.9309	hsa-miR-144-3p
MIMAT0020409	0.343935	1.74345	tcc-miR171e		MIMAT0004493	6.16e-13	2.76808	hsa-miR-20a-3p
MIMAT0020410	0.343935	1.74345	tcc-miR171f		MIMAT0000272	6.31e-13	2.65858	hsa-miR-215-5p
MIMAT0020411	0.343935	1.74345	tcc-miR171g		MIMAT0021041	6.73e-13	2.37699	hsa-miR-5009-5p
MIMAT0020412	0.343935	1.74345	tcc-miR171h		MIMAT0026615	6.96e-13	2.35205	hsa-miR-552-5p
MIMAT0020659	0.343935	1.74345	bdi-miR171b		MIMAT0000688	7.65e-13	2.62513	hsa-miR-301a-3p
MIMAT0020665	0.343935	1.74345	bdi-miR171d-3p		MIMAT0004959	8e-13	2.38615	hsa-miR-216b-5p
MIMAT0020989	0.343935	1.74345	gma-miR171e		MIMAT0018353	8.04e-13	2.30604	hsa-miR-3938
MIMAT0020990	0.343935	1.74345	gma-miR171f		MIMAT0022298	8.63e-13	2.55567	hsa-miR-5589-3p
MIMAT0020991	0.343935	1.74345	gma-miR171g		MIMAT0019948	9.17e-13	2.75498	hsa-miR-4784
MIMAT0022990	0.343935	1.74345	gma-miR171j-3p		MIMAT0021045	9.18e-13	2.32424	hsa-miR-5011-5p
MIMAT0023240	0.343935	1.74345	gma-miR171u		MIMAT0019211	9.39e-13	1.31433	hsa-miR-3158-5p
MIMAT0024688	0.343935	1.74345	nta-miR171c		MIMAT0030981	9.52e-13	2.48853	hsa-miR-8054
MIMAT0025330	0.343935	1.74345	pde-miR171		MIMAT0019978	9.68e-13	1.32898	hsa-miR-4800-5p
MIMAT0025505	0.343935	1.74345	hpa-miR171a		MIMAT0000075	1.01e-12	2.75174	hsa-miR-20a-5p
MIMAT0025507	0.343935	1.74345	htu-miR171b		MIMAT0019037	1.03e-12	2.56024	hsa-miR-4501
MIMAT0025508	0.343935	1.74345	htu-miR171c		MIMAT0019983	1.04e-12	2.79959	hsa-miR-4803
MIMAT0025944	0.343935	1.74345	mdm-miR171g		MIMAT0004584	1.05e-12	2.10223	hsa-let-7g-3p
MIMAT0025945	0.343935	1.74345	mdm-miR171h		MIMAT0027550	1.1e-12	-0.948043	hsa-miR-6825-5p
MIMAT0026154	0.343935	1.74345	cme-miR171c		MIMAT0000066	1.1e-12	2.68362	hsa-let-7e-5p
MIMAT0026166	0.343935	1.74345	cme-miR171f		MIMAT0026605	1.22e-12	2.56711	hsa-miR-489-5p
MIMAT0027134	0.343935	1.74345	lus-miR171b		MIMAT0014996	1.24e-12	0.917003	hsa-miR-3131
MIMAT0027140	0.343935	1.74345	lus-miR171c		MIMAT0019900	1.24e-12	2.70462	hsa-miR-4756-3p
MIMAT0027149	0.343935	1.74345	lus-miR171e		MIMAT0017991	1.25e-12	2.44056	hsa-miR-3613-3p
MIMAT0027274	0.343935	1.74345	ppe-miR171f		MIMAT0000067	1.32e-12	2.71033	hsa-let-7f-5p
MIMAT0027286	0.343935	1.74345	ppe-miR171a		MIMAT0022255	1.35e-12	2.71114	hsa-miR-4524b-5p
MIMAT0027304	0.343935	1.74345	ppe-miR171g		MIMAT0025452	1.37e-12	1.87876	hsa-miR-548ay-5p
MIMAT0027323	0.343935	1.74345	ppe-miR171c		MIMAT0000256	1.37e-12	2.91325	hsa-miR-181a-5p
MIMAT0029243	0.343935	1.74345	mes-miR171g		MIMAT0019882	1.4e-12	1.88675	hsa-miR-4747-5p
MIMAT0029244	0.343935	1.74345	mes-miR171h		MIMAT0021081	1.41e-12	2.40348	hsa-miR-5089-5p
MIMAT0029245	0.343935	1.74345	mes-miR171i		MIMAT0004509	1.44e-12	2.80314	hsa-miR-93-3p
MIMAT0029246	0.343935	1.74345	mes-miR171j		MIMAT0004565	1.55e-12	2.3938	hsa-miR-218-1-3p
MIMAT0029247	0.343935	1.74345	mes-miR171k		MIMAT0003880	1.59e-12	0.72435	hsa-miR-671-5p
MIMAT0029314	0.343935	1.74345	lja-miR171a		MIMAT0019898	1.61e-12	2.64054	hsa-miR-499b-3p
MIMAT0031257	0.343935	1.74345	stu-miR171a-3p		MIMAT0015090	1.64e-12	2.23243	hsa-miR-1273d
MIMAT0031345	0.343935	1.74345	stu-miR171e		MIMAT0018351	1.67e-12	2.81572	hsa-miR-3936
MIMAT0031806	0.343935	1.74345	cpa-miR171a		MIMAT0031095	1.67e-12	0.782209	hsa-miR-128-2-5p
MIMAT0031807	0.343935	1.74345	cpa-miR171b		MIMAT0027607	1.69e-12	2.29586	hsa-miR-6853-3p
MIMAT0031808	0.343935	1.74345	cpa-miR171c		MIMAT0016898	1.7e-12	2.86317	hsa-miR-4263
MIMAT0031809	0.343935	1.74345	cpa-miR171d		MIMAT0004595	1.81e-12	-1.40569	hsa-miR-135a-3p
MIMAT0002055	0.346528	1.9033	ptc-miR399e		MIMAT0004185	1.9e-12	2.21796	hsa-miR-802
MI0019281	0.346528	-0.320714	hsa-mir-5681a		MIMAT0025458	1.94e-12	-2.43649	hsa-miR-6501-5p
MIMAT0027488	0.346528	-1.00784	hsa-miR-6794-5p		MIMAT0000086	1.94e-12	2.65942	hsa-miR-29a-3p
MIMAT0028294	0.346528	-1.00784	mml-miR-6794-5p		MIMAT0016904	2.04e-12	-2.52647	hsa-miR-4276
U49B	0.347362	-0.262308			MIMAT0019049	2.05e-12	2.50262	hsa-miR-4512
MIMAT0012448	0.347362	-0.28049	dsi-miR-955-3p		MIMAT0000724	2.06e-12	2.35514	hsa-miR-372-3p
MIMAT0025640	0.347362	-0.416054	gga-miR-6567-3p		MIMAT0025470	2.09e-12	2.74244	hsa-miR-6507-5p
MIMAT0028852	0.350624	-0.265391	mdo-miR-7386e-5p		MIMAT0018193	2.21e-12	2.76246	hsa-miR-3919
MIMAT0015529	0.350923	1.09096	bmo-miR-3342		MIMAT0000259	2.33e-12	2.6616	hsa-miR-182-5p
MIMAT0015457	0.350923	-0.300473	bmo-miR-3272		MIMAT0003227	2.41e-12	2.49224	hsa-miR-563
MI0019138	0.35107	-0.280131	hsa-mir-5582		MIMAT0027442	2.73e-12	-0.386124	hsa-miR-6771-5p
AFFX-BkGr19-GC19	0.351123	0.55738			MIMAT0020957	2.76e-12	2.79824	hsa-miR-548ah-3p
MIMAT0011262	0.35179	-0.381733	sme-miR-96a-5p		MIMAT0025468	2.88e-12	2.39572	hsa-miR-6506-5p
MIMAT0030668	0.352515	0.742029	prd-miR-7957b-5p		MIMAT0019880	2.93e-12	2.54166	hsa-miR-4746-5p
MIMAT0016862	0.352641	-0.355127	hsa-miR-4310		MIMAT0015043	3.01e-12	2.2897	hsa-miR-3168
MIMAT0012317	0.352817	-0.282724	dps-miR-2527		MIMAT0000442	3.06e-12	2.58375	hsa-miR-9-3p
MIMAT0005000	0.353463	-0.353671	pta-miR398		MIMAT0004764	3.1e-12	2.05782	hsa-miR-490-5p
MIMAT0007537	0.353463	-0.498428	gga-miR-1657		MIMAT0027486	3.11e-12	2.05427	hsa-miR-6793-5p
MIMAT0021027	0.353463	0.579129	hsa-miR-5004-5p		MIMAT0005800	3.13e-12	2.34149	hsa-miR-1298-5p
MIMAT0020439	0.353742	2.49387	tcc-miR399e		MIMAT0000720	3.14e-12	2.63441	hsa-miR-376c-3p
MIMAT0020092	0.354065	0.756651	bfl-miR-4862-3p		MIMAT0027661	3.21e-12	0.831788	hsa-miR-6880-3p
MIMAT0028737	0.354065	-0.309343	mdo-miR-7362-3p		MIMAT0026619	3.3e-12	2.39221	hsa-miR-597-3p
MIMAT0010125	0.354065	-0.349418	bmo-miR-970-3p		MIMAT0000446	3.34e-12	2.75891	hsa-miR-127-3p
MIMAT0024453	0.354065	-0.349418	mse-miR-970		MIMAT0002850	3.51e-12	2.89877	hsa-miR-524-3p
MIMAT0024997	0.354065	-0.349418	hme-miR-970		MIMAT0000065	3.67e-12	3.12986	hsa-let-7d-5p
MIMAT0004524	0.354065	0.335135	mmu-miR-30b-3p		MIMAT0027583	3.72e-12	0.650672	hsa-miR-6840-3p
MIMAT0004721	0.354065	0.335135	rno-miR-30b-3p		MIMAT0003309	3.73e-12	2.62067	hsa-miR-639
MIMAT0023897	0.354065	0.335135	cgr-miR-30b-3p		MIMAT0003299	3.75e-12	2.06415	hsa-miR-630
MIMAT0028915	0.354065	-0.281548	mdo-miR-7398c-3p		MIMAT0005877	4.01e-12	2.65799	hsa-miR-1286
MIMAT0029735	0.354065	-0.279682	cbn-miR-237		MIMAT0002845	4.05e-12	2.54719	hsa-miR-526a
MIMAT0003270	0.355825	-0.891234	hsa-miR-602		MIMAT0000275	4.06e-12	2.54277	hsa-miR-218-5p
MIMAT0011888	0.355825	-0.293501	bta-miR-2352		MIMAT0026477	4.42e-12	-1.06202	hsa-miR-128-1-5p
MIMAT0017363	0.355825	0.298531	rno-miR-675-3p		MIMAT0000274	4.49e-12	2.58594	hsa-miR-217
MIMAT0002824	0.355825	-0.829346	hsa-miR-498		MIMAT0025460	4.67e-12	2.37809	hsa-miR-6502-5p
MIMAT0006360	0.355825	-0.829346	mml-miR-498		MIMAT0004543	4.78e-12	2.83164	hsa-miR-192-3p
MIMAT0008171	0.355825	-0.829346	ptr-miR-498		MIMAT0004585	4.9e-12	2.15624	hsa-let-7i-3p
MIMAT0015919	0.355825	-0.829346	ppy-miR-498		MIMAT0003236	5.11e-12	2.79867	hsa-miR-571
MIMAT0015552	0.356496	-0.372122	bmo-miR-3366		MIMAT0019231	5.38e-12	2.65938	hsa-miR-3944-5p
MIMAT0010050	0.356527	0.28465	osa-miR2093-5p		MIMAT0000074	5.73e-12	2.78127	hsa-miR-19b-3p
MIMAT0023675	0.357333	-0.336931	ame-miR-6051		MIMAT0001532	5.81e-12	2.82462	hsa-miR-448
MIMAT0018241	0.358279	0.513475	gma-miR4352a		MIMAT0003233	6.21e-12	2.53669	hsa-miR-551b-3p
MIMAT0018822	0.358789	0.314729	tca-miR-989-5p		MIMAT0000062	6.8e-12	2.93058	hsa-let-7a-5p
MIMAT0024735	0.359001	0.295224	nta-miR6146b		MIMAT0016845	6.98e-12	2.63388	hsa-miR-4296
MIMAT0030186	0.359001	-0.343519	bdi-miR7727-5p		MIMAT0000429	7.03e-12	2.65086	hsa-miR-137
MIMAT0025109	0.359227	-0.297942	mmu-miR-6365		MIMAT0002860	7.19e-12	2.72887	hsa-miR-516b-3p
MIMAT0009796	0.35966	-0.691792	nve-miR-2037-5p		MIMAT0019814	7.28e-12	1.8197	hsa-miR-203b-3p
MIMAT0016599	0.35996	-0.297936	cin-miR-4055-5p		MIMAT0000734	7.5e-12	2.75781	hsa-miR-380-5p
MIMAT0002178	0.359986	-0.328934	hsa-miR-487a-3p		MIMAT0004485	7.5e-12	2.55275	hsa-let-7e-3p
MIMAT0006346	0.359986	-0.328934	mml-miR-487a		MIMAT0026719	8.09e-12	2.45106	hsa-miR-889-5p
MIMAT0008161	0.359986	-0.328934	ptr-miR-487a		MIMAT0027357	8.47e-12	2.63627	hsa-miR-6728-5p
MIMAT0013161	0.359986	-0.328934	eca-miR-487a		MIMAT0000445	8.71e-12	2.76491	hsa-miR-126-3p
MIMAT0015905	0.359986	-0.328934	ppy-miR-487a		MIMAT0027575	8.88e-12	-0.751158	hsa-miR-6836-3p
MIMAT0021583	0.359986	-0.317991	asu-miR-5360-3p		MIMAT0027456	9.47e-12	1.01424	hsa-miR-6778-5p
MIMAT0020365	0.359986	-0.277721	ssc-miR-194b-5p		MIMAT0015081	1.01e-11	2.50073	hsa-miR-548x-3p
MIMAT0030699	0.359986	-0.279948	prd-miR-7925-3p		MIMAT0002833	1.06e-11	2.57205	hsa-miR-520a-5p
MIMAT0012777	0.359986	-0.276626	mml-miR-524-5p		MIMAT0004657	1.09e-11	2.12874	hsa-miR-200c-5p
MIMAT0006148	0.360119	-0.430653	mdo-miR-1548-3p		MIMAT0028112	1.2e-11	2.37243	hsa-miR-7107-3p
MIMAT0022652	0.360513	0.521017	ola-miR-148		MIMAT0000264	1.44e-11	2.7296	hsa-miR-203a-3p
ENSG00000239026	0.360946	-0.363545			MIMAT0003277	1.46e-11	2.31369	hsa-miR-609
MIMAT0015425	0.360946	-0.280991	bmo-miR-3243		MIMAT0000692	1.48e-11	2.44377	hsa-miR-30e-5p
MIMAT0012353	0.362744	-0.321019	dps-miR-2546-3p		MIMAT0019050	1.51e-11	0.838409	hsa-miR-4513
MIMAT0006831	0.362744	0.662131	oan-miR-875-3p		MIMAT0000691	1.52e-11	2.68511	hsa-miR-130b-3p
MIMAT0012063	0.362744	-0.296342	bta-miR-2472		MIMAT0020602	1.73e-11	2.40186	hsa-miR-1273g-5p
MIMAT0005158	0.362744	-0.26221	ppt-miR1045		MIMAT0001627	1.77e-11	2.6402	hsa-miR-433-3p
MI0019198	0.362744	0.2686	mmu-mir-5627		MIMAT0002848	1.82e-11	2.89508	hsa-miR-518c-3p
MIMAT0003480	0.362744	-0.342974	mmu-miR-297b-5p		MIMAT0004593	1.87e-11	2.19589	hsa-miR-130a-5p
MIMAT0005109	0.362744	-0.267911	ppt-miR1024a		MIMAT0000070	1.89e-11	2.76722	hsa-miR-17-5p
MIMAT0005110	0.362744	-0.267911	ppt-miR1024b		MIMAT0031007	1.98e-11	2.38289	hsa-miR-8080
MIMAT0030162	0.362744	1.16189	bdi-miR5049-5p		MIMAT0025461	2e-11	2.44385	hsa-miR-6502-3p
MI0009940	0.362744	0.271044	mmu-mir-1949		MIMAT0027377	2.01e-11	0.851037	hsa-miR-6738-5p
MIMAT0021886	0.362744	-0.298398	aca-miR-219-2-3p		MIMAT0030419	2.18e-11	1.8135	hsa-miR-7844-5p
MIMAT0019749	0.362744	-0.58101	hsa-miR-4669		MIMAT0005903	2.27e-11	2.47079	hsa-miR-1251-5p
MIMAT0006110	0.362744	-0.314053	cin-miR-200-3p		MIMAT0002855	2.54e-11	2.31216	hsa-miR-520d-5p
MIMAT0028475	0.362744	-0.409411	mdo-miR-7254-3p		MIMAT0002806	2.58e-11	2.83821	hsa-miR-490-3p
MI0017285	0.362744	0.591579	hsa-mir-4657		MIMAT0027484	2.64e-11	0.905226	hsa-miR-6792-5p
MI0019114	0.362744	-0.305199	hsa-mir-4524b		MIMAT0019760	2.64e-11	2.31741	hsa-miR-4677-5p
MIMAT0022876	0.362744	-0.271129	osa-miR169i-3p		MIMAT0018085	2.68e-11	0.596516	hsa-miR-3663-3p
MIMAT0007697	0.362744	-0.689803	gga-miR-1785		MIMAT0027400	2.72e-11	1.73498	hsa-miR-6750-5p
MIMAT0016359	0.362744	-0.279562	gso-miR3522a		MIMAT0001075	3.11e-11	2.43998	hsa-miR-384
MI0016065	0.362744	-0.287332	hsa-mir-3664		MIMAT0002835	3.24e-11	2.47	hsa-miR-526b-5p
MIMAT0030282	0.362744	-0.293526	bdi-miR7767-5p		MIMAT0000232	3.26e-11	2.18581	hsa-miR-199a-3p
MIMAT0021732	0.362744	-0.269681	aca-miR-128-5p		MIMAT0004571	3.59e-11	2.31003	hsa-miR-200b-5p
MIMAT0026977	0.362744	-0.269681	tgu-miR-128-2-5p		MIMAT0002842	3.65e-11	2.4118	hsa-miR-518f-3p
MIMAT0003952	0.362744	-0.300458	sme-let-7a-5p		MIMAT0019982	3.76e-11	2.71485	hsa-miR-4802-3p
MIMAT0025086	0.362744	1.76401	mmu-miR-6343		MIMAT0019885	4.02e-11	0.502054	hsa-miR-4749-5p
MIMAT0023343	0.362744	0.303424	hco-miR-5898-3p		MIMAT0001545	4.14e-11	2.46314	hsa-miR-450a-5p
MIMAT0004713	0.362744	-1.26119	rno-miR-25-5p		MIMAT0015026	4.17e-11	2.05134	hsa-miR-3153
MIMAT0006927	0.362744	0.269666	oan-miR-1420d-5p		MIMAT0001536	4.19e-11	2.435	hsa-miR-429
MIMAT0027459	0.362744	-0.300225	hsa-miR-6779-3p		MIMAT0001413	4.39e-11	2.71124	hsa-miR-20b-5p
MIMAT0009475	0.362744	-0.496143	bfl-miR-34a		MIMAT0000683	4.45e-11	2.58806	hsa-miR-302a-5p
MIMAT0000413	0.362744	-0.290332	dme-miR-iab-4-3p		MIMAT0021082	4.56e-11	-0.666087	hsa-miR-5090
MIMAT0001206	0.362744	-0.290332	dps-miR-iab-4-3p		MIMAT0019817	4.57e-11	2.75481	hsa-miR-4711-3p
MIMAT0008394	0.362744	-0.290332	tca-miR-iab-4-3p		MIMAT0000727	4.89e-11	2.12382	hsa-miR-374a-5p
MIMAT0008441	0.362744	-0.290332	dan-miR-iab-4-3p		MIMAT0004919	4.95e-11	2.20372	hsa-miR-541-5p
MIMAT0008524	0.362744	-0.290332	der-miR-iab-4-3p		MIMAT0002875	5.01e-11	2.45461	hsa-miR-504-5p
MIMAT0008579	0.362744	-0.290332	dgr-miR-iab-4-3p		MIMAT0005825	5.19e-11	2.1524	hsa-miR-1180-3p
MIMAT0008681	0.362744	-0.290332	dmo-miR-iab-4-3p		MIMAT0019200	5.25e-11	2.17257	hsa-miR-3124-3p
MIMAT0008741	0.362744	-0.290332	dpe-miR-iab-4-3p		MIMAT0004586	5.57e-11	2.19743	hsa-miR-15b-3p
MIMAT0008833	0.362744	-0.290332	dse-miR-iab-4-3p		MIMAT0019026	5.75e-11	2.13513	hsa-miR-4491
MIMAT0008856	0.362744	-0.290332	dsi-miR-iab-4-3p		MIMAT0030428	6.03e-11	2.4817	hsa-miR-7853-5p
MIMAT0008964	0.362744	-0.290332	dvi-miR-iab-4-3p		MIMAT0027355	6.56e-11	-0.548287	hsa-miR-6727-5p
MIMAT0009005	0.362744	-0.290332	dwi-miR-iab-4-3p		MIMAT0003308	6.57e-11	-0.485632	hsa-miR-638
MIMAT0009090	0.362744	-0.290332	dya-miR-iab-4-3p		MIMAT0022725	6.95e-11	1.79572	hsa-miR-1255b-2-3p
MIMAT0009163	0.362744	-0.290332	bmo-miR-iab-4-3p		MIMAT0000707	7.06e-11	2.63021	hsa-miR-363-3p
MIMAT0012678	0.362744	-0.290332	dpu-miR-iab-4-3p		MIMAT0001636	7.67e-11	2.66269	hsa-miR-452-3p
MIMAT0015675	0.362744	-0.290332	nvi-miR-iab-4		MIMAT0002825	7.91e-11	2.58388	hsa-miR-520e
MIMAT0016977	0.362744	-0.290332	aae-miR-iab-4-3p		MIMAT0018933	8.12e-11	2.55604	hsa-miR-4420
MIMAT0028750	0.362744	0.296493	mdo-miR-1545b-5p		MIMAT0004923	8.26e-11	2.21647	hsa-miR-875-3p
MIMAT0028269	0.362744	0.300127	mml-miR-7167-3p		MIMAT0021039	8.59e-11	1.2684	hsa-miR-5008-5p
ENSG00000238319	0.362744	-0.252152			MIMAT0005895	8.8e-11	2.5458	hsa-miR-548f-3p
MIMAT0007925	0.362744	1.93951	sly-miR171d		MIMAT0018980	9.24e-11	2.40328	hsa-miR-4458
MIMAT0018456	0.362744	1.93951	csi-miR171a		MIMAT0016926	9.47e-11	2.29105	hsa-miR-4328
MIMAT0004861	0.362744	-0.938438	mmu-miR-877-5p		MIMAT0022941	9.6e-11	0.287069	hsa-miR-1227-5p
MIMAT0004949	0.362744	-0.938438	hsa-miR-877-5p		MIMAT0004589	9.87e-11	-2.28917	hsa-miR-30b-3p
MIMAT0005285	0.362744	-0.938438	rno-miR-877		MIMAT0002840	9.9e-11	2.59676	hsa-miR-523-3p
MIMAT0006521	0.362744	-0.938438	mml-miR-877-5p		MIMAT0014988	9.94e-11	2.33955	hsa-miR-3125
MIMAT0009381	0.362744	-0.938438	bta-miR-877		MIMAT0015003	1e-10	2.01987	hsa-miR-3136-5p
MIMAT0016117	0.362744	-0.938438	ppy-miR-877		MIMAT0002821	1.03e-10	2.21543	hsa-miR-181d-5p
MIMAT0028175	0.362744	-0.288412	dev-miR-D6-5p		MIMAT0000437	1.1e-10	2.60141	hsa-miR-145-5p
MIMAT0006581	0.362744	-0.286657	vvi-miR845c		MIMAT0000431	1.1e-10	2.27632	hsa-miR-140-5p
MIMAT0028377	0.362744	0.322399	mml-miR-7205-3p		MIMAT0000281	1.12e-10	2.42628	hsa-miR-224-5p
MI0004671	0.362744	-0.273093	mmu-mir-467b		MIMAT0014987	1.13e-10	2.78695	hsa-miR-548s
MIMAT0007638	0.362744	1.02584	gga-miR-1736-5p		MIMAT0005930	1.15e-10	2.48787	hsa-miR-1276
MIMAT0019738	0.362744	0.309879	hsa-miR-4664-3p		MIMAT0026921	1.16e-10	2.43658	hsa-miR-2276-5p
ENSG00000239123	0.362744	0.36436			MIMAT0005878	1.17e-10	2.26483	hsa-miR-1287-5p
ENSG00000253049	0.362744	-0.302252			MIMAT0003886	1.2e-10	2.16619	hsa-miR-769-5p
MIMAT0012822	0.362744	0.647066	rno-miR-202-5p		MIMAT0018984	1.25e-10	1.73884	hsa-miR-378h
MI0000933	0.362744	0.524617	rno-mir-190a		MIMAT0000251	1.3e-10	2.66311	hsa-miR-147a
MIMAT0006484	0.362744	0.301634	mml-miR-643		MIMAT0003294	1.34e-10	2.22713	hsa-miR-625-5p
MI0001730	0.362744	0.290189	mmu-mir-451a		MIMAT0027557	1.43e-10	1.98662	hsa-miR-6828-3p
MIMAT0019638	0.362744	0.368536	pma-miR-4604		MIMAT0018934	1.5e-10	2.54918	hsa-miR-4421
MIMAT0028558	0.362744	-0.837775	mdo-miR-7288-5p		MIMAT0005576	1.53e-10	2.47668	hsa-miR-1226-5p
MIMAT0007269	0.362744	-0.330229	oan-miR-32-3p		MIMAT0003251	1.61e-10	2.49953	hsa-miR-548a-3p
MIMAT0021933	0.362744	-0.330229	aca-miR-32-3p		MIMAT0000705	1.64e-10	2.68974	hsa-miR-362-5p
MIMAT0027717	0.362744	-0.314659	mmu-miR-6908-3p		MIMAT0000716	1.66e-10	1.7301	hsa-miR-302c-5p
MI0022708	0.362744	-0.305549	hsa-mir-6861		MIMAT0021130	1.69e-10	2.51773	hsa-miR-5197-5p
ENSG00000199727	0.362744	-0.271684			MIMAT0002809	1.69e-10	2.55728	hsa-miR-146b-5p
MI0006338	0.362744	-0.269967	hsa-mir-1205		MIMAT0003327	1.74e-10	2.11589	hsa-miR-449b-5p
ENSG00000212586	0.362744	-0.286452			MIMAT0002818	1.8e-10	2.38111	hsa-miR-496
ENSG00000238498	0.362744	0.64603			MIMAT0022862	1.81e-10	2.387	hsa-miR-381-5p
MIMAT0005324	0.362744	0.600114	rno-miR-598-5p		MIMAT0003331	1.84e-10	2.59032	hsa-miR-655-3p
MIMAT0028106	0.362744	0.289338	ddi-miR-7103		MIMAT0016867	1.84e-10	2.32501	hsa-miR-4316
MIMAT0020832	0.362744	-0.327544	dme-miR-307a-5p		MIMAT0004613	1.85e-10	2.57983	hsa-miR-188-3p
MIMAT0004809	0.362744	0.656446	hsa-miR-628-5p		MIMAT0016892	1.89e-10	2.45916	hsa-miR-4266
MIMAT0006474	0.362744	0.656446	mml-miR-628-5p		MIMAT0015038	1.91e-10	2.18975	hsa-miR-3164
MIMAT0009356	0.362744	0.656446	bta-miR-628		MIMAT0000094	2.02e-10	2.33498	hsa-miR-95-3p
MIMAT0009921	0.362744	0.656446	cfa-miR-628		MIMAT0000267	2.02e-10	1.82378	hsa-miR-210-3p
MIMAT0012903	0.362744	0.656446	eca-miR-628a		MIMAT0028231	2.08e-10	2.04567	hsa-miR-7160-3p
MIMAT0013953	0.362744	0.656446	ssc-miR-628		MIMAT0027643	2.23e-10	2.41207	hsa-miR-6871-3p
MIMAT0016067	0.362744	0.656446	ppy-miR-628-5p		MIMAT0002861	2.32e-10	2.71249	hsa-miR-518e-3p
MIMAT0023989	0.362744	0.656446	cgr-miR-628		MIMAT0015024	2.36e-10	1.19403	hsa-miR-3151-5p
MIMAT0024185	0.362744	0.656446	ggo-miR-628		MIMAT0002820	2.45e-10	2.43281	hsa-miR-497-5p
MIMAT0000934	0.362744	1.70435	ath-miR393a		MIMAT0002177	2.8e-10	0.955327	hsa-miR-486-5p
MIMAT0000935	0.362744	1.70435	ath-miR393b		MIMAT0021086	2.99e-10	2.45932	hsa-miR-5094
MIMAT0013999	0.362744	1.70435	zma-miR393b-5p		MIMAT0030999	3.01e-10	0.329466	hsa-miR-8072
MIMAT0017539	0.362744	1.70435	aly-miR393a-5p		MIMAT0027368	3.06e-10	2.43968	hsa-miR-6733-3p
MIMAT0017541	0.362744	1.70435	aly-miR393b-5p		MIMAT0019060	3.14e-10	2.5113	hsa-miR-4522
MIMAT0020421	0.362744	1.70435	tcc-miR393a		MIMAT0000763	3.37e-10	2.2402	hsa-miR-338-3p
MIMAT0024910	0.362744	1.70435	gma-miR393c		MIMAT0018075	3.46e-10	2.42198	hsa-miR-3655
MIMAT0024911	0.362744	1.70435	gma-miR393d		MIMAT0004975	3.64e-10	2.29515	hsa-miR-509-3-5p
MIMAT0024912	0.362744	1.70435	gma-miR393e		MIMAT0002839	3.73e-10	2.50917	hsa-miR-525-3p
MIMAT0024913	0.362744	1.70435	gma-miR393f		MIMAT0027646	3.83e-10	2.43251	hsa-miR-6873-5p
MIMAT0024914	0.362744	1.70435	gma-miR393g		MIMAT0005929	3.94e-10	0.574072	hsa-miR-1275
MIMAT0025511	0.362744	1.70435	htu-miR393a		MIMAT0000069	3.94e-10	2.56297	hsa-miR-16-5p
MIMAT0025512	0.362744	1.70435	htu-miR393b		MIMAT0003217	4.23e-10	1.98136	hsa-miR-554
MIMAT0025513	0.362744	1.70435	htu-miR393c		MIMAT0000072	4.24e-10	2.22915	hsa-miR-18a-5p
MIMAT0029262	0.362744	1.70435	mes-miR393a		MIMAT0018121	4.39e-10	-2.04885	hsa-miR-3692-5p
MIMAT0029263	0.362744	1.70435	mes-miR393b		MIMAT0018109	4.44e-10	1.84112	hsa-miR-3681-3p
MIMAT0031324	0.362744	1.70435	stu-miR393-5p		MIMAT0000765	4.46e-10	2.32159	hsa-miR-335-5p
MIMAT0031814	0.362744	1.70435	cpa-miR393		MIMAT0019000	4.55e-10	2.41357	hsa-miR-4473
MIMAT0003779	0.362744	0.340879	gga-miR-757		MIMAT0003313	4.75e-10	2.46952	hsa-miR-643
MIMAT0020117	0.362744	-0.272106	bfl-miR-4928		MIMAT0003250	5.14e-10	2.19948	hsa-miR-585-3p
MIMAT0031713	0.362744	-0.272106	bbe-miR-4928-3p		MIMAT0021120	5.28e-10	1.51906	hsa-miR-5189-5p
MIMAT0030492	0.362744	-0.333619	prd-miR-7874-5p		MIMAT0026616	5.3e-10	2.52258	hsa-miR-579-5p
MIMAT0018415	0.362744	0.278413	nlo-miR-281		MIMAT0004517	5.57e-10	2.59815	hsa-miR-106a-3p
MIMAT0014483	0.362744	-0.321586	tgu-miR-2973-5p		MIMAT0022489	5.81e-10	2.20526	hsa-miR-5696
MIMAT0017051	0.362744	0.279124	mmu-miR-100-3p		MIMAT0022975	6.02e-10	1.9044	hsa-miR-3934-3p
MIMAT0024792	0.362744	-0.284942	hbr-miR6172		MIMAT0025842	6.98e-10	2.49519	hsa-miR-6715b-5p
MIMAT0030259	0.362744	-0.26048	bdi-miR7757-5p.2		MIMAT0000681	7.14e-10	2.45506	hsa-miR-29c-3p
MIMAT0024776	0.362744	0.332837	nta-miR482d		MIMAT0027488	7.32e-10	0.575306	hsa-miR-6794-5p
MIMAT0001765	0.362744	-0.307703	dre-let-7g		MIMAT0019713	7.37e-10	2.05496	hsa-miR-4650-5p
MIMAT0003097	0.362744	-0.307703	fru-let-7g		MIMAT0000714	7.71e-10	2.45176	hsa-miR-302b-5p
MIMAT0003098	0.362744	-0.307703	tni-let-7g		MIMAT0005583	7.75e-10	0.488885	hsa-miR-1228-3p
MIMAT0026191	0.362744	-0.307703	ccr-let-7g		MIMAT0001629	8.61e-10	2.23916	hsa-miR-329-3p
MIMAT0029380	0.362744	-0.307703	ipu-let-7g		MIMAT0016893	9.4e-10	2.31736	hsa-miR-4267
MIMAT0016367	0.362744	0.429934	lja-miR2111-3p		MIMAT0019691	9.48e-10	-0.572368	hsa-miR-4634
MIMAT0004205	0.362744	-0.300956	bmo-miR-282-5p		MIMAT0019764	9.52e-10	1.81502	hsa-miR-4680-5p
MIMAT0018985	0.362744	-0.622841	hsa-miR-3135b		MIMAT0026485	9.59e-10	1.84533	hsa-miR-383-3p
MIMAT0030167	0.362744	0.491152	bdi-miR7721-3p		MIMAT0018940	9.72e-10	1.83621	hsa-miR-4425
MIMAT0012791	0.362744	-0.910602	mml-miR-762		MIMAT0019073	9.78e-10	1.01944	hsa-miR-4534
MI0004310	0.362744	0.278185	mmu-mir-764		MIMAT0000737	9.84e-10	2.18168	hsa-miR-382-5p
MIMAT0000993	0.362744	1.95898	osa-miR399j		MIMAT0019221	1.14e-09	2.25671	hsa-miR-3677-5p
MIMAT0002052	0.362744	1.95898	ptc-miR399i		MIMAT0019967	1.17e-09	2.26073	hsa-miR-4794
MIMAT0009146	0.362744	1.95898	sly-miR399		MIMAT0022274	1.18e-09	2.20209	hsa-miR-5580-3p
MIMAT0012580	0.362744	1.95898	aqc-miR399		MIMAT0016903	1.29e-09	2.28748	hsa-miR-4273
MIMAT0018470	0.362744	1.95898	csi-miR399b		MIMAT0004612	1.29e-09	2.11208	hsa-miR-186-3p
MIMAT0026004	0.362744	1.95898	mdm-miR399d		MIMAT0027587	1.37e-09	2.198	hsa-miR-6842-3p
MIMAT0026167	0.362744	1.95898	cme-miR399b		MIMAT0027568	1.56e-09	2.13045	hsa-miR-6834-5p
MIMAT0031261	0.362744	1.95898	stu-miR399i-3p		MIMAT0028219	1.71e-09	1.87409	hsa-miR-7154-3p
MIMAT0025506	0.362744	1.65175	htu-miR171a		MIMAT0030985	1.76e-09	2.47796	hsa-miR-8058
MI0000408	0.362744	0.310336	mmu-mir-130b		MIMAT0004814	1.77e-09	2.22379	hsa-miR-654-3p
MIMAT0007325	0.362744	-0.265275	gga-miR-1451-3p		MIMAT0027502	1.82e-09	2.35622	hsa-miR-6801-5p
MIMAT0020948	0.362744	0.303214	osa-miR2871a-5p		MIMAT0022256	1.84e-09	2.10924	hsa-miR-4524b-3p
MIMAT0022907	0.362744	-0.247256	ptc-miR390d-3p		MIMAT0027565	1.92e-09	1.89657	hsa-miR-6832-3p
MIMAT0003240	0.362744	-0.282627	hsa-miR-575		MIMAT0019777	2e-09	0.688684	hsa-miR-4688
MIMAT0008249	0.362744	-0.282627	ptr-miR-575		MIMAT0000687	2.06e-09	2.34437	hsa-miR-299-3p
MIMAT0003168	0.362744	-0.275773	mmu-miR-543-3p		MIMAT0018164	2.09e-09	-2.05634	hsa-miR-3713
MIMAT0004954	0.362744	-0.275773	hsa-miR-543		MIMAT0027516	2.18e-09	0.460136	hsa-miR-6808-5p
MIMAT0006720	0.362744	-0.275773	cfa-miR-543		MIMAT0028224	2.21e-09	1.9262	hsa-miR-7157-5p
MIMAT0008215	0.362744	-0.275773	ptr-miR-543		MIMAT0007887	2.52e-09	2.08726	hsa-miR-1912
MIMAT0009344	0.362744	-0.275773	bta-miR-543		MIMAT0004598	2.54e-09	1.97507	hsa-miR-141-5p
MIMAT0012787	0.362744	-0.275773	mml-miR-543-3p		MIMAT0004608	2.58e-09	1.95626	hsa-miR-146a-3p
MIMAT0013169	0.362744	-0.275773	eca-miR-543		MIMAT0019889	2.59e-09	1.89848	hsa-miR-4752
MIMAT0015993	0.362744	-0.275773	ppy-miR-543		MIMAT0015050	2.68e-09	2.00226	hsa-miR-323b-3p
MIMAT0012495	0.362744	0.238872	dsi-miR-960		MIMAT0004807	2.69e-09	2.15423	hsa-miR-624-3p
MIMAT0003394	0.363256	-0.253237	dre-miR-10d-3p		MIMAT0019946	2.74e-09	1.58685	hsa-miR-4783-5p
MIMAT0017288	0.363273	-0.284297	rno-miR-743b-5p		MIMAT0005874	3.06e-09	1.87153	hsa-miR-548e-3p
MI0022959	0.363486	-0.437545	hsa-mir-7108		MIMAT0019922	3.11e-09	1.40628	hsa-miR-4769-5p
MIMAT0014324	0.36464	-0.269694	aae-miR-9b		MIMAT0027514	3.18e-09	0.891869	hsa-miR-6807-5p
MI0003489	0.364725	-0.296949	rno-mir-1		MIMAT0019063	3.5e-09	1.88894	hsa-miR-4524a-3p
MIMAT0012415	0.364725	-0.288008	dps-miR-2572-3p		MIMAT0022492	3.71e-09	2.29176	hsa-miR-5699-3p
MIMAT0016955	0.366864	-0.265222	rlcv-miR-rL1-31-5p		MIMAT0025483	3.75e-09	1.80309	hsa-miR-6513-3p
MIMAT0020216	0.367247	0.271973	dme-miR-4982-3p		MIMAT0005867	3.77e-09	0.785226	hsa-miR-663b
MIMAT0010150	0.369037	-0.302213	mcv-miR-M1-5p		MIMAT0000261	3.83e-09	2.04851	hsa-miR-183-5p
MIMAT0019992	0.369037	-0.273741	cel-miR-4808-3p		MIMAT0019718	3.85e-09	2.20253	hsa-miR-4653-5p
MIMAT0019949	0.369037	-0.534622	hsa-miR-4785		MIMAT0004808	3.89e-09	0.951683	hsa-miR-625-3p
MIMAT0030745	0.369037	-0.270691	prd-miR-7942-3p		MIMAT0004971	3.92e-09	2.12552	hsa-miR-921
ENSG00000238662	0.369041	-0.291212			MIMAT0015071	3.97e-09	2.06395	hsa-miR-3189-3p
spike_in-control-4	0.369041	-0.221193			MIMAT0000738	3.98e-09	2.06487	hsa-miR-383-5p
MI0012594	0.371017	-0.314977	rno-mir-568		MIMAT0000449	4.09e-09	2.24557	hsa-miR-146a-5p
ENSG00000202389	0.371349	-0.264991			MIMAT0026554	4.12e-09	-2.08822	hsa-miR-433-5p
MIMAT0013710	0.372142	-0.270464	bmo-miR-2804-3p		MIMAT0004497	4.31e-09	2.15105	hsa-miR-24-2-5p
MIMAT0028434	0.372142	-0.277633	mmu-miR-7233-5p		MIMAT0000433	4.51e-09	2.04265	hsa-miR-142-5p
MIMAT0029834	0.372383	-0.252387	mmu-miR-7664-5p		MIMAT0004603	4.69e-09	2.04383	hsa-miR-125b-2-3p
MIMAT0004428	0.372383	0.482109	ame-miR-31a		MIMAT0018956	5.02e-09	2.28138	hsa-miR-4438
MIMAT0015661	0.372383	0.482109	nvi-miR-31a		MIMAT0025858	5.04e-09	2.07299	hsa-miR-892c-3p
MIMAT0018387	0.372383	0.482109	ngi-miR-31a		MIMAT0001080	5.17e-09	1.63799	hsa-miR-196b-5p
MIMAT0018434	0.372383	0.482109	nlo-miR-31a		MIMAT0030019	5.41e-09	-0.477119	hsa-miR-7704
MI0017263	0.372383	-0.2794	hsa-mir-4636		MIMAT0018968	5.44e-09	-0.752335	hsa-miR-4449
MI0000293	0.372383	-0.280304	hsa-mir-217		MIMAT0000271	5.49e-09	1.85891	hsa-miR-214-3p
MIMAT0018496	0.372383	-0.302947	csi-miR3953		MIMAT0031892	5.57e-09	2.00744	hsa-miR-1-5p
MIMAT0000578	0.372383	-0.308515	mmu-miR-337-3p		MIMAT0019780	5.6e-09	2.14298	hsa-miR-4690-3p
MIMAT0014963	0.372383	-1.56848	oar-let-7b		MIMAT0026734	5.99e-09	1.8857	hsa-miR-942-3p
MIMAT0021694	0.372383	-1.56848	aca-let-7b-5p		MIMAT0004780	6.21e-09	1.35845	hsa-miR-532-3p
MIMAT0022551	0.372383	-1.56848	ola-let-7b		MIMAT0018951	6.24e-09	-1.59169	hsa-miR-4435
MIMAT0024077	0.372383	-1.56848	ggo-let-7b		MIMAT0027385	6.94e-09	1.16691	hsa-miR-6742-5p
MIMAT0029375	0.372383	-1.56848	ipu-let-7b		MIMAT0000426	7.07e-09	2.27	hsa-miR-132-3p
MIMAT0006568	0.37299	1.72566	vvi-miR399i		MIMAT0003311	7.09e-09	1.70792	hsa-miR-641
MIMAT0020435	0.37299	1.72566	tcc-miR399a		MIMAT0028125	7.09e-09	-0.557669	hsa-miR-7114-5p
MIMAT0020727	0.37299	-0.403124	bdi-miR5179		MIMAT0022984	7.19e-09	1.91868	hsa-miR-5089-3p
MIMAT0023306	0.37299	-0.403124	osa-miR5179		MIMAT0019706	7.29e-09	1.87532	hsa-miR-4645-3p
MIMAT0023437	0.373943	-0.258726	hco-miR-5942		MIMAT0000081	7.52e-09	2.24873	hsa-miR-25-3p
HBII-52-10	0.374509	-0.239655			MIMAT0021027	8.3e-09	1.88403	hsa-miR-5004-5p
ENSG00000201393	0.374509	-0.257381			MIMAT0027478	8.79e-09	0.405419	hsa-miR-6789-5p
MIMAT0022268	0.375082	-0.285963	hsa-miR-548as-3p		MIMAT0003272	9.28e-09	2.25075	hsa-miR-604
MIMAT0021016	0.375235	-0.263644	gma-miR4998		MIMAT0000428	9.48e-09	2.07311	hsa-miR-135a-5p
MIMAT0013943	0.376198	-0.281101	ssc-miR-676-3p		MIMAT0002847	9.64e-09	1.62667	hsa-miR-518c-5p
MIMAT0024325	0.376198	-0.281101	mml-miR-676-3p		MIMAT0022942	9.99e-09	0.460674	hsa-miR-1229-5p
MI0016598	0.376198	-0.259643	hsa-mir-3941		MIMAT0000459	1.03e-08	2.2468	hsa-miR-193a-3p
MIMAT0014690	0.376198	-0.623537	hsv1-miR-H13		MIMAT0002872	1.08e-08	1.85891	hsa-miR-501-5p
MIMAT0013532	0.376369	-0.244404	cte-miR-2685-5p		MIMAT0000064	1.09e-08	2.47359	hsa-let-7c-5p
MIMAT0030310	0.376369	-0.815359	bdi-miR7778-5p		MIMAT0019857	1.11e-08	2.09425	hsa-miR-4733-5p
MIMAT0020062	0.376529	-0.277248	sko-miR-4842		MIMAT0019017	1.13e-08	1.27767	hsa-miR-4483
MIMAT0029868	0.376529	-0.416926	mmu-miR-7677-5p		MIMAT0028232	1.2e-08	1.97652	hsa-miR-7161-5p
MIMAT0027637	0.377609	-0.273096	hsa-miR-6868-3p		MIMAT0027600	1.22e-08	-0.370468	hsa-miR-6850-5p
U45C	0.377609	0.549869			MIMAT0015066	1.22e-08	2.29024	hsa-miR-3065-5p
MIMAT0005876	0.377846	0.320701	hsa-miR-1285-3p		MIMAT0028115	1.23e-08	0.518376	hsa-miR-7109-5p
MIMAT0008004	0.377846	0.320701	ptr-miR-1285		MIMAT0018961	1.31e-08	0.617724	hsa-miR-4443
MIMAT0016208	0.377846	0.320701	ppy-miR-1285b		MIMAT0027563	1.32e-08	1.61742	hsa-miR-6831-3p
MIMAT0017343	0.377988	-0.425599	mmu-miR-1947-3p		MIMAT0026620	1.33e-08	1.98874	hsa-miR-598-5p
MI0016820	0.378456	-0.335846	hsa-mir-4469		MIMAT0026483	1.37e-08	1.89822	hsa-miR-370-5p
MIMAT0012439	0.378456	-0.306383	dsi-miR-1002-5p		MIMAT0019072	1.38e-08	1.31569	hsa-miR-4533
MIMAT0007403	0.378456	0.337833	gga-miR-1550-5p		MIMAT0026627	1.41e-08	2.00607	hsa-miR-656-5p
MIMAT0007315	0.378456	-0.292458	oan-miR-1422p-3p		MIMAT0018975	1.5e-08	1.82552	hsa-miR-4453
MIMAT0004063	0.378456	-0.269368	osa-miR818a		MIMAT0000444	1.58e-08	2.06486	hsa-miR-126-5p
MIMAT0004064	0.378456	-0.269368	osa-miR818b		MIMAT0019915	1.58e-08	1.77923	hsa-miR-4764-3p
MIMAT0004065	0.378456	-0.269368	osa-miR818c		MIMAT0003266	1.64e-08	1.97791	hsa-miR-598-3p
MIMAT0004066	0.378456	-0.269368	osa-miR818d		MIMAT0025477	1.75e-08	2.02401	hsa-miR-6510-3p
MIMAT0004067	0.378456	-0.269368	osa-miR818e		MIMAT0022929	1.95e-08	1.92903	hsa-miR-758-5p
MIMAT0012307	0.378456	-0.285725	dps-miR-2519		MIMAT0005890	1.98e-08	2.01278	hsa-miR-1302
MIMAT0012487	0.378456	-0.280128	dsi-miR-970-5p		MIMAT0021123	2.09e-08	2.22793	hsa-miR-5192
MIMAT0020867	0.378456	-0.280128	dme-miR-970-5p		MIMAT0015010	2.21e-08	0.469831	hsa-miR-3141
MIMAT0019807	0.378456	-0.927788	hsa-miR-4707-5p		MIMAT0026641	2.25e-08	1.87909	hsa-miR-1298-3p
MIMAT0030987	0.378456	-0.29063	hsa-miR-8060		MIMAT0018206	2.27e-08	1.56845	hsa-miR-3929
MIMAT0000952	0.378456	1.93565	ath-miR399b		MIMAT0004987	2.3e-08	1.8907	hsa-miR-944
MIMAT0000953	0.378456	1.93565	ath-miR399c		MIMAT0000617	2.38e-08	2.1134	hsa-miR-200c-3p
MIMAT0000987	0.378456	1.93565	osa-miR399d		MIMAT0016922	2.49e-08	1.60909	hsa-miR-4291
MIMAT0001439	0.378456	1.93565	sbi-miR399d		MIMAT0019758	2.56e-08	2.19866	hsa-miR-4676-5p
MIMAT0001708	0.378456	1.93565	zma-miR399e-3p		MIMAT0015078	2.56e-08	-1.76066	hsa-miR-3194-5p
MIMAT0001752	0.378456	1.93565	sbi-miR399i		MIMAT0000421	2.6e-08	2.41338	hsa-miR-122-5p
MIMAT0005729	0.378456	1.93565	vvi-miR399b		MIMAT0000728	2.62e-08	2.24212	hsa-miR-375
MIMAT0006565	0.378456	1.93565	vvi-miR399c		MIMAT0019876	2.64e-08	1.64283	hsa-miR-3591-5p
MIMAT0011092	0.378456	1.93565	mtr-miR399l		MIMAT0027690	2.65e-08	1.35082	hsa-miR-6895-5p
MIMAT0011120	0.378456	1.93565	mtr-miR399p		MIMAT0019699	2.66e-08	0.496083	hsa-miR-4640-5p
MIMAT0011177	0.378456	1.93565	pvu-miR399a		MIMAT0002856	2.67e-08	2.0214	hsa-miR-520d-3p
MIMAT0014024	0.378456	1.93565	zma-miR399i-3p		MIMAT0005889	2.7e-08	1.59735	hsa-miR-548l
MIMAT0014025	0.378456	1.93565	zma-miR399j-3p		MIMAT0004984	2.74e-08	2.06715	hsa-miR-941
MIMAT0014196	0.378456	1.93565	rco-miR399a		MIMAT0019207	2.77e-08	2.2268	hsa-miR-3152-5p
MIMAT0017574	0.378456	1.93565	aly-miR399b-3p		MIMAT0019724	3.21e-08	1.76263	hsa-miR-4657
MIMAT0017576	0.378456	1.93565	aly-miR399c-3p		MIMAT0004604	3.32e-08	1.84928	hsa-miR-127-5p
MIMAT0018468	0.378456	1.93565	csi-miR399d		MIMAT0015022	3.34e-08	1.65396	hsa-miR-3149
MIMAT0020443	0.378456	1.93565	tcc-miR399i		MIMAT0019879	3.54e-08	2.23015	hsa-miR-4745-3p
MIMAT0022763	0.378456	1.93565	vun-miR399a		MIMAT0002817	3.65e-08	1.95269	hsa-miR-495-3p
MIMAT0023194	0.378456	1.93565	gma-miR399a		MIMAT0019358	3.65e-08	1.91204	hsa-miR-3973
MIMAT0023213	0.378456	1.93565	gma-miR399b		MIMAT0014978	3.7e-08	1.77055	hsa-miR-3116
MIMAT0023228	0.378456	1.93565	gma-miR399c		MIMAT0018165	4e-08	2.10435	hsa-miR-3714
MIMAT0023251	0.378456	1.93565	gma-miR399h		MIMAT0000759	4.45e-08	2.164	hsa-miR-148b-3p
MIMAT0026009	0.378456	1.93565	mdm-miR399i		MIMAT0018997	4.71e-08	1.94127	hsa-miR-4470
MIMAT0026010	0.378456	1.93565	mdm-miR399j		MIMAT0007881	4.77e-08	-0.365234	hsa-miR-1908-5p
MIMAT0029284	0.378456	1.93565	mes-miR399f		MIMAT0028117	4.96e-08	-0.68869	hsa-miR-7110-5p
ACA38	0.378456	-0.264813			MIMAT0004977	5.81e-08	1.99514	hsa-miR-934
ENSG00000263879	0.378456	-0.264813			MIMAT0021085	5.91e-08	2.16118	hsa-miR-5093
ENSG00000263994	0.378456	-0.264813			MIMAT0022495	5.91e-08	1.85097	hsa-miR-5702
ENSG00000264153	0.378456	-0.264813			MIMAT0022257	5.98e-08	1.96559	hsa-miR-5571-5p
ENSG00000265754	0.378456	-0.264813			MIMAT0025841	5.99e-08	1.97343	hsa-miR-6715a-3p
ENSG00000266004	0.378456	-0.264813			MIMAT0000244	6.08e-08	2.07094	hsa-miR-30c-5p
ENSG00000266847	0.378456	-0.264813			MIMAT0018987	6.76e-08	-0.149153	hsa-miR-4463
MIMAT0019210	0.378456	-0.586058	hsa-miR-3157-3p		MIMAT0010364	6.89e-08	1.74181	hsa-miR-761
MIMAT0005225	0.378456	0.30799	smo-miR171c		MIMAT0004569	7.07e-08	1.73175	hsa-miR-222-5p
MIMAT0026274	0.378456	1.36981	ccr-miR-222		MIMAT0004766	7.12e-08	1.93786	hsa-miR-146b-3p
ENSG00000238502	0.378835	0.376223			MIMAT0019863	7.3e-08	1.95925	hsa-miR-4737
MIMAT0022708	0.379486	-0.667586	hsa-miR-584-3p		MIMAT0019871	7.38e-08	-0.360188	hsa-miR-4741
MIMAT0030225	0.379953	-0.297309	bdi-miR7742-3p		MIMAT0001341	7.72e-08	2.16149	hsa-miR-424-5p
MIMAT0030564	0.379953	-0.292338	prd-miR-7891-5p		MIMAT0004673	8.12e-08	1.59765	hsa-miR-29c-5p
MIMAT0014898	0.38031	-0.276507	mmu-miR-3088-3p		MIMAT0025484	8.37e-08	1.76204	hsa-miR-6514-5p
MIMAT0012005	0.381319	0.728245	bta-miR-2433		MIMAT0002826	8.39e-08	2.22859	hsa-miR-515-5p
MI0016431	0.381468	-0.326319	hsa-mir-3910-2		MIMAT0018122	8.72e-08	1.80772	hsa-miR-3692-3p
MIMAT0016303	0.382016	0.277852	sja-miR-3494		MIMAT0021079	8.73e-08	1.71995	hsa-miR-5087
MIMAT0006844	0.382016	0.492932	oan-miR-190a-3p		MIMAT0004284	8.92e-08	0.557003	hsa-miR-675-5p
MIMAT0027015	0.382016	0.492932	tgu-miR-190-3p		MIMAT0031890	9.25e-08	1.89491	hsa-miR-203a-5p
MI0003189	0.382016	0.264305	hsa-mir-504		MIMAT0019821	9.35e-08	1.98381	hsa-miR-4713-3p
MIMAT0025740	0.382016	-1.03358	gga-miR-6642-3p		MIMAT0004978	9.39e-08	-1.80471	hsa-miR-935
MIMAT0024115	0.382016	-0.29019	ggo-miR-889		MIMAT0023695	9.99e-08	1.85179	hsa-miR-6070
ENSG00000238388	0.382016	1.1341			MIMAT0015005	1e-07	2.01697	hsa-miR-3137
MIMAT0009435	0.382016	-0.461379	mmu-miR-1962		MIMAT0000102	1.01e-07	1.88949	hsa-miR-105-5p
MIMAT0009213	0.382016	-0.32601	bra-miR1885a		MIMAT0018959	1.02e-07	1.55661	hsa-miR-4441
MIMAT0025549	0.382016	-0.336423	bta-miR-1247-5p		MIMAT0015075	1.03e-07	1.11264	hsa-miR-3191-3p
ENSG00000252154	0.382016	0.250869			MIMAT0031001	1.11e-07	1.9835	hsa-miR-8074
MIMAT0011775	0.382016	-0.303019	hsa-miR-2276-3p		MIMAT0018963	1.31e-07	1.9834	hsa-miR-4445-5p
ENSG00000238869	0.382016	-0.275968			MIMAT0000452	1.36e-07	2.08677	hsa-miR-154-5p
MIMAT0025824	0.382016	0.448123	gga-miR-6714-3p		MIMAT0000755	1.36e-07	1.86881	hsa-miR-323a-3p
MI0000949	0.382016	-0.335239	rno-mir-208a		MIMAT0031016	1.39e-07	0.666266	hsa-miR-8089
MIMAT0022485	0.382016	-0.28579	hsa-miR-4666b		MIMAT0004903	1.43e-07	1.91238	hsa-miR-300
MIMAT0020068	0.382016	-0.264187	spu-miR-981		MIMAT0018107	1.44e-07	1.80157	hsa-miR-3680-3p
MIMAT0023428	0.382016	-0.270684	hco-miR-40e		MIMAT0004591	1.45e-07	1.78799	hsa-miR-124-5p
MIMAT0003713	0.382016	-0.268336	ebv-miR-BART15		MIMAT0019082	1.48e-07	1.09133	hsa-miR-4539
MIMAT0018567	0.382016	-0.369477	ame-miR-3788		MIMAT0027670	1.48e-07	0.599256	hsa-miR-6885-5p
MIMAT0001566	0.382016	0.304995	mghv-miR-M1-3-3p		MIMAT0015036	1.53e-07	0.494773	hsa-miR-3162-5p
MI0022902	0.382016	0.335696	mmu-mir-7053		MIMAT0003323	1.58e-07	1.99779	hsa-miR-548d-3p
MIMAT0000320	0.382016	-0.255726	cel-miR-264		MIMAT0018197	1.73e-07	1.79485	hsa-miR-3922-3p
MIMAT0007258	0.382016	0.267775	oan-miR-1421ac-3p		MIMAT0019739	1.73e-07	0.440897	hsa-miR-4665-5p
MIMAT0001125	0.382016	0.675252	gga-miR-32-5p		MIMAT0007349	1.8e-07	1.29627	hsa-miR-1471
MIMAT0002149	0.382016	0.675252	ssc-miR-32		MIMAT0016911	1.8e-07	1.48207	hsa-miR-4280
MIMAT0002385	0.382016	0.675252	mml-miR-32-5p		MIMAT0004489	1.83e-07	2.05646	hsa-miR-16-1-3p
MIMAT0002386	0.382016	0.675252	ptr-miR-32		MIMAT0005823	1.88e-07	1.77162	hsa-miR-1178-3p
MIMAT0002387	0.382016	0.675252	ggo-miR-32		MIMAT0001639	1.96e-07	1.84307	hsa-miR-409-3p
MIMAT0002388	0.382016	0.675252	ppy-miR-32		MIMAT0018120	2.06e-07	1.6914	hsa-miR-3691-5p
MIMAT0002389	0.382016	0.675252	sla-miR-32		MIMAT0001638	2.1e-07	2.09657	hsa-miR-409-5p
MIMAT0002390	0.382016	0.675252	mne-miR-32		MIMAT0015377	2.14e-07	1.75847	hsa-miR-3126-3p
MIMAT0002391	0.382016	0.675252	ppa-miR-32		MIMAT0019769	2.18e-07	1.85135	hsa-miR-4684-5p
MIMAT0004095	0.382016	0.675252	mdo-miR-32-5p		MIMAT0027461	2.21e-07	-1.56313	hsa-miR-6780a-3p
MIMAT0014584	0.382016	0.675252	tgu-miR-32		MIMAT0021028	2.25e-07	1.83328	hsa-miR-5004-3p
MIMAT0023904	0.382016	0.675252	cgr-miR-32-5p		MIMAT0024617	2.26e-07	-1.64499	hsa-miR-6133
U69	0.382016	-0.262532			MIMAT0019771	2.32e-07	0.928898	hsa-miR-4685-5p
ENSG00000238934	0.382016	-0.28092			MIMAT0009448	2.41e-07	2.13566	hsa-miR-1973
MIMAT0001167	0.382016	0.593765	gga-miR-130a-3p		MIMAT0001621	2.41e-07	1.87129	hsa-miR-369-5p
MIMAT0001828	0.382016	0.593765	dre-miR-130c		MIMAT0004680	2.47e-07	1.98544	hsa-miR-130b-5p
MIMAT0002989	0.382016	0.593765	fru-miR-130		MIMAT0015017	2.47e-07	-1.85766	hsa-miR-1273c
MIMAT0002990	0.382016	0.593765	tni-miR-130		MIMAT0027518	2.68e-07	1.64615	hsa-miR-6809-5p
MIMAT0003592	0.382016	0.593765	xtr-miR-130c		MIMAT0025465	2.73e-07	1.72869	hsa-miR-6504-3p
MIMAT0014573	0.382016	0.593765	tgu-miR-130a-3p		MIMAT0030021	2.74e-07	1.74501	hsa-miR-7706
MIMAT0021744	0.382016	0.593765	aca-miR-130c		MIMAT0003180	2.91e-07	1.75767	hsa-miR-487b-3p
MIMAT0026212	0.382016	0.593765	ccr-miR-130c		MIMAT0005892	3.01e-07	1.72461	hsa-miR-1304-5p
MIMAT0028005	0.382016	0.284724	mmu-miR-7050-3p		MIMAT0015019	3.04e-07	0.867151	hsa-miR-3147
MI0022632	0.382016	-0.306592	hsa-mir-6787		MIMAT0030430	3.05e-07	1.78081	hsa-miR-7855-5p
MIMAT0030719	0.382016	-0.256066	prd-miR-7933-3p		MIMAT0018181	3.06e-07	1.95484	hsa-miR-3689b-3p
MIMAT0001754	0.382016	0.261837	sbi-miR164c		MIMAT0014999	3.11e-07	1.80832	hsa-miR-378b
MIMAT0013982	0.382016	0.261837	zma-miR164e-5p		MIMAT0031009	3.19e-07	1.71054	hsa-miR-8082
HBII-95B	0.382016	-0.263073			MIMAT0003245	3.26e-07	1.8861	hsa-miR-580-3p
MIMAT0019767	0.382016	-0.409557	hsa-miR-4682		MIMAT0004983	3.3e-07	0.57129	hsa-miR-940
MIMAT0020672	0.382016	0.601491	bdi-miR169k-5p		MIMAT0023705	3.32e-07	1.83954	hsa-miR-6080
MIMAT0000448	0.382016	-0.276602	hsa-miR-136-5p		MIMAT0018939	3.37e-07	1.96934	hsa-miR-4424
MIMAT0000842	0.382016	-0.276602	rno-miR-136-5p		MIMAT0004590	3.47e-07	1.76296	hsa-miR-122-3p
MIMAT0001417	0.382016	-0.276602	oar-miR-136		MIMAT0019844	3.78e-07	0.380418	hsa-miR-4725-3p
MIMAT0002158	0.382016	-0.276602	ssc-miR-136		MIMAT0030425	3.86e-07	1.91374	hsa-miR-7850-5p
MIMAT0002292	0.382016	-0.276602	ptr-miR-136		MIMAT0016860	4.2e-07	1.89923	hsa-miR-4307
MIMAT0002293	0.382016	-0.276602	ggo-miR-136		MIMAT0019019	4.78e-07	2.02567	hsa-miR-4485-3p
MIMAT0002294	0.382016	-0.276602	ppy-miR-136		MIMAT0027394	4.83e-07	1.63908	hsa-miR-6747-5p
MIMAT0002295	0.382016	-0.276602	ppa-miR-136		MIMAT0019363	4.98e-07	2.06664	hsa-miR-3978
MIMAT0006192	0.382016	-0.276602	mml-miR-136		MIMAT0027501	5.04e-07	0.664739	hsa-miR-6800-3p
MIMAT0006714	0.382016	-0.276602	cfa-miR-136		MIMAT0002846	5.24e-07	1.89294	hsa-miR-520c-3p
MIMAT0009230	0.382016	-0.276602	bta-miR-136		MIMAT0027375	5.31e-07	0.505508	hsa-miR-6737-5p
MIMAT0019231	0.382016	-0.408955	hsa-miR-3944-5p		MIMAT0019015	5.42e-07	-1.8266	hsa-miR-4481
MIMAT0007324	0.382016	-0.303064	gga-miR-1451-5p		MIMAT0007892	5.62e-07	-0.37455	hsa-miR-1915-3p
MIMAT0000994	0.382016	1.05493	osa-miR399k		MIMAT0022717	5.83e-07	-1.8004	hsa-miR-873-3p
MIMAT0001443	0.382016	1.05493	sbi-miR399g		MIMAT0003261	5.99e-07	1.8139	hsa-miR-593-5p
MIMAT0001709	0.382016	1.05493	zma-miR399f-3p		MIMAT0027548	5.99e-07	0.437168	hsa-miR-6824-5p
MIMAT0031034	0.382016	-0.301772	mdo-miR-1544e-3p		MIMAT0028223	6.34e-07	1.72931	hsa-miR-7156-3p
MIMAT0003749	0.382016	0.278682	dre-miR-499		MIMAT0015378	6.45e-07	1.98968	hsa-miR-3065-3p
MIMAT0021980	0.382016	0.278682	aca-miR-499-5p		MIMAT0022698	6.5e-07	0.715536	hsa-miR-345-3p
MIMAT0023972	0.382016	0.278682	cgr-miR-499-5p		MIMAT0027678	6.68e-07	-0.488586	hsa-miR-6889-5p
MIMAT0026309	0.382016	0.278682	ccr-miR-499		MIMAT0019807	6.81e-07	0.325584	hsa-miR-4707-5p
MIMAT0005906	0.383039	0.317257	hsa-miR-1255a		MIMAT0004487	7.09e-07	1.63905	hsa-let-7f-2-3p
MIMAT0018326	0.383817	0.269191	gma-miR4407		MIMAT0001620	7.24e-07	1.85573	hsa-miR-200a-5p
MI0003127	0.383817	0.296143	hsa-mir-511		MIMAT0000257	7.48e-07	1.77835	hsa-miR-181b-5p
MIMAT0000321	0.384543	-0.336383	cel-miR-265		MIMAT0019787	7.62e-07	1.71525	hsa-miR-4694-3p
ENSG00000201448	0.384543	-0.285641			MIMAT0027614	7.95e-07	-1.70233	hsa-miR-6857-5p
MIMAT0019956	0.386404	-0.88975	hsa-miR-4787-5p		MIMAT0027477	8.33e-07	-1.66008	hsa-miR-6788-3p
MIMAT0024787	0.386404	-0.612806	hbr-miR482		MIMAT0019018	8.46e-07	-0.347151	hsa-miR-4484
MIMAT0015081	0.386404	0.78206	hsa-miR-548x-3p		MIMAT0027618	9.27e-07	1.83018	hsa-miR-6859-5p
MIMAT0030130	0.386404	-0.284522	bdi-miR5185m-3p		MIMAT0018200	9.34e-07	1.32572	hsa-miR-3925-5p
MIMAT0000594	0.386652	-0.469805	rno-miR-345-5p		MIMAT0000693	9.43e-07	1.65421	hsa-miR-30e-3p
MIMAT0007423	0.387122	0.312478	gga-miR-1564-5p		MIMAT0019225	1.01e-06	1.63749	hsa-miR-3913-3p
MIMAT0024541	0.387159	-0.698902	cca-miR6107		MIMAT0025464	1.07e-06	1.82384	hsa-miR-6504-5p
MIMAT0031091	0.38718	-0.273041	mdo-miR-7331-2-3p		MIMAT0005459	1.07e-06	0.730639	hsa-miR-1224-3p
MI0015876	0.38718	0.258431	hsa-mir-4263		MIMAT0019056	1.08e-06	1.90415	hsa-miR-4519
MIMAT0027482	0.387612	-1.02685	hsa-miR-6791-5p		MIMAT0027566	1.09e-06	1.81712	hsa-miR-6833-5p
MIMAT0019365	0.388192	0.281238	pma-miR-1a-3p		MIMAT0022294	1.1e-06	1.7619	hsa-miR-1295b-3p
MIMAT0023328	0.388192	0.336356	hco-miR-5891		MIMAT0031011	1.17e-06	1.56888	hsa-miR-8084
MIMAT0013318	0.389004	-0.271475	mtr-miR2610a		MIMAT0004981	1.19e-06	1.76793	hsa-miR-938
MIMAT0013319	0.389004	-0.271475	mtr-miR2610b		MIMAT0015068	1.29e-06	1.79346	hsa-miR-3186-3p
MIMAT0026247	0.389004	-0.298341	ccr-miR-18b		MIMAT0030990	1.3e-06	0.775068	hsa-miR-8063
MIMAT0022468	0.390396	3.07543	hsa-miR-5680		MIMAT0003247	1.3e-06	1.5982	hsa-miR-582-5p
MIMAT0030421	0.39229	0.256018	hsa-miR-7846-3p		MIMAT0019811	1.33e-06	1.58719	hsa-miR-4709-5p
MIMAT0027365	0.393164	-1.06569	hsa-miR-6732-5p		MIMAT0019783	1.38e-06	1.62625	hsa-miR-4692
MIMAT0018535	0.3945	-0.28953	ame-miR-3762		MIMAT0026481	1.6e-06	-1.73028	hsa-miR-134-3p
MIMAT0007548	0.3945	-0.292882	gga-miR-1665		MIMAT0000095	1.61e-06	1.73435	hsa-miR-96-5p
MIMAT0015479	0.394549	0.256308	bmo-miR-3292		MIMAT0000318	1.75e-06	1.73529	hsa-miR-200b-3p
MIMAT0011684	0.395016	-0.271875	ppc-miR-2236b		MIMAT0019044	1.78e-06	0.690324	hsa-miR-4507
MI0003648	0.396027	0.243871	hsa-mir-633		MIMAT0015032	1.93e-06	1.64687	hsa-miR-3158-3p
MIMAT0015486	0.396027	0.46974	bmo-miR-3297-3p		MIMAT0019955	1.99e-06	1.64535	hsa-miR-4786-3p
MIMAT0001085	0.396027	1.24467	osa-miR171i-3p		MIMAT0027422	2.01e-06	1.87992	hsa-miR-6761-5p
MIMAT0011341	0.396027	1.24467	sbi-miR171h		MIMAT0000414	2.12e-06	1.73147	hsa-let-7g-5p
MIMAT0013995	0.396027	1.24467	zma-miR171l-3p		MIMAT0027598	2.36e-06	1.46052	hsa-miR-6849-5p
MIMAT0013996	0.396027	1.24467	zma-miR171m-3p		MIMAT0005871	2.36e-06	0.493458	hsa-miR-1207-5p
MIMAT0024415	0.396027	1.24467	mes-miR171a		MIMAT0004761	2.37e-06	1.0353	hsa-miR-483-5p
MIMAT0022231	0.396163	0.369218	mtr-miR5563-5p		MIMAT0019841	2.51e-06	1.37069	hsa-miR-4724-5p
MIMAT0027264	0.39666	0.82818	pgi-miR6140d		MIMAT0005586	2.54e-06	-0.834583	hsa-miR-1231
MIMAT0010073	0.39666	-0.275339	osa-miR2105		MIMAT0003335	2.61e-06	1.71557	hsa-miR-657
ENSG00000212264	0.396998	0.226832			MIMAT0002862	2.67e-06	1.66432	hsa-miR-527
MIMAT0020333	0.397404	-0.269697	cel-miR-237-3p		MIMAT0019726	2.7e-06	1.81065	hsa-miR-4659a-5p
MIMAT0017433	0.397882	0.276251	aly-miR319c-5p		MIMAT0019928	2.7e-06	1.92763	hsa-miR-4773
MIMAT0017663	0.397882	0.276251	aly-miR319d-5p		MIMAT0019698	2.81e-06	1.7842	hsa-miR-4639-3p
MIMAT0015175	0.398711	0.26448	zma-miR156j-3p		MIMAT0004501	2.84e-06	1.79925	hsa-miR-27a-5p
MIMAT0017990	0.398912	-1.16651	hsa-miR-3613-5p		MIMAT0027556	2.87e-06	1.77852	hsa-miR-6828-5p
MIMAT0024574	0.398912	-1.16651	bta-miR-3613		MIMAT0019715	2.93e-06	0.327966	hsa-miR-4651
MIMAT0026674	0.398912	-0.979064	mdo-miR-187-5p		MIMAT0021034	3e-06	1.72685	hsa-miR-5006-3p
MIMAT0017740	0.399555	-0.250315	ath-miR774b-3p		MIMAT0005902	3.04e-06	1.81975	hsa-miR-1250-5p
MIMAT0005353	0.399664	0.272144	tae-miR1118		MIMAT0003270	3.45e-06	-1.33191	hsa-miR-602
MIMAT0007635	0.399664	-0.285883	gga-miR-1733		MIMAT0026480	3.48e-06	1.64303	hsa-miR-153-5p
MIMAT0011978	0.399883	0.396911	bta-miR-2415-5p		MIMAT0029310	3.7e-06	1.69821	hsa-miR-7515
MIMAT0016044	0.400835	-0.662802	ppy-miR-602		MIMAT0004614	3.72e-06	1.4658	hsa-miR-193a-5p
MIMAT0011483	0.400835	-0.494654	cbr-miR-35b		MIMAT0004770	3.91e-06	1.64673	hsa-miR-516a-5p
MIMAT0023748	0.402238	-1.88445	cgr-miR-1285		MIMAT0002863	4.01e-06	1.81801	hsa-miR-518a-3p
MIMAT0025158	0.403928	0.302629	mmu-miR-496b		MIMAT0000762	4.17e-06	1.50044	hsa-miR-324-3p
MIMAT0022304	0.403961	-0.264477	hsa-miR-548av-3p		MIMAT0027386	4.38e-06	-1.5506	hsa-miR-6742-3p
ENSG00000206947	0.403961	-0.251002			MIMAT0019235	4.45e-06	1.65346	hsa-miR-4520-5p
MIMAT0028446	0.403961	-0.332275	mmu-miR-7239-5p		MIMAT0004561	4.74e-06	-0.513609	hsa-miR-187-5p
MIMAT0031422	0.403961	0.386785	mmu-miR-8116		MIMAT0018076	4.98e-06	0.20225	hsa-miR-3656
MI0003575	0.405004	-0.306642	hsa-mir-551b		MIMAT0027440	5.05e-06	1.36111	hsa-miR-6770-5p
MIMAT0011607	0.405004	0.264976	crm-miR-259		MIMAT0019729	5.11e-06	1.69959	hsa-miR-4661-5p
MIMAT0011792	0.405004	-0.286728	bta-miR-2284i		MIMAT0018964	5.35e-06	1.65631	hsa-miR-4445-3p
MI0025019	0.405004	-0.416711	mmu-mir-129b		MIMAT0016914	5.4e-06	1.68141	hsa-miR-4283
MIMAT0024155	0.405004	-0.901537	ggo-miR-877		MIMAT0004615	5.42e-06	1.83141	hsa-miR-195-3p
MIMAT0025164	0.405004	0.245889	mmu-miR-6411		MIMAT0019704	5.57e-06	1.44983	hsa-miR-4644
MIMAT0003336	0.405004	-0.314423	hsa-miR-658		MIMAT0002854	5.6e-06	1.61697	hsa-miR-521
MIMAT0016091	0.405004	-0.314423	ppy-miR-658		MIMAT0018110	5.74e-06	1.55525	hsa-miR-3682-3p
MI0002403	0.405004	-0.28721	mmu-mir-468		MIMAT0002829	5.8e-06	1.60923	hsa-miR-519e-3p
MIMAT0006855	0.405004	-0.290875	oan-miR-19b-1-5p		MIMAT0028211	5.89e-06	0.427983	hsa-miR-7150
MIMAT0022861	0.405004	0.382169	hsa-miR-376c-5p		MIMAT0032116	6.13e-06	0.850156	hsa-miR-4485-5p
MI0015405	0.405004	0.481173	rno-mir-3549		MIMAT0019723	6.17e-06	0.386839	hsa-miR-4656
MIMAT0005933	0.405004	-0.271969	hsa-miR-1277-3p		MIMAT0015087	6.21e-06	1.25521	hsa-miR-514b-5p
MIMAT0013935	0.405004	-0.271969	ssc-miR-1277		MIMAT0002843	6.51e-06	1.83156	hsa-miR-520b
MIMAT0016200	0.405004	-0.271969	ppy-miR-1277		MIMAT0000680	6.51e-06	1.65521	hsa-miR-106b-5p
MIMAT0024569	0.405004	-0.271969	bta-miR-1277		MIMAT0016924	6.62e-06	1.51142	hsa-miR-4330
MIMAT0015436	0.405004	-0.283418	bmo-miR-3253		MIMAT0030017	6.77e-06	-1.49414	hsa-miR-7702
MIMAT0023333	0.40555	-0.306259	hco-miR-259		MIMAT0004503	7.03e-06	1.66236	hsa-miR-29a-5p
MIMAT0003621	0.406172	0.534117	xtr-miR-202-3p		MIMAT0019010	7.68e-06	1.64074	hsa-miR-3689f
MIMAT0025022	0.407356	-0.908773	hsv1-miR-H26		MIMAT0022273	7.76e-06	1.56432	hsa-miR-5580-5p
MIMAT0007347	0.407364	-0.99896	hsa-miR-1469		MIMAT0027644	8.05e-06	1.65443	hsa-miR-6872-5p
MIMAT0016232	0.407364	-0.99896	ppy-miR-1469		MIMAT0021117	8.14e-06	1.73366	hsa-miR-5187-5p
MIMAT0021350	0.407482	0.432226	mtr-miR5289a		MIMAT0009206	8.54e-06	-1.34871	hsa-miR-2113
MIMAT0021351	0.407482	0.432226	mtr-miR5289b		MIMAT0017352	8.82e-06	-1.56828	hsa-miR-2277-5p
MI0014189	0.407482	-0.265156	hsa-mir-3160-1		MIMAT0027387	8.86e-06	0.26676	hsa-miR-6743-5p
MIMAT0015223	0.409066	1.50893	bmo-miR-7-3p		MIMAT0027473	9.07e-06	-1.53963	hsa-miR-6786-3p
MIMAT0012187	0.40916	1.00916	bdi-miR399a		MIMAT0019031	9.22e-06	1.35863	hsa-miR-4496
MIMAT0014479	0.410143	-0.269002	tgu-miR-2970-5p		MIMAT0004482	9.34e-06	-1.47178	hsa-let-7b-3p
MIMAT0027563	0.41043	-0.289982	hsa-miR-6831-3p		MIMAT0018105	9.74e-06	0.501991	hsa-miR-3679-3p
MIMAT0030294	0.41043	-0.298555	bdi-miR7772-5p		MIMAT0015053	1.02e-05	1.25931	hsa-miR-3176
MIMAT0012075	0.41043	-0.245586	bta-miR-2483-5p		MIMAT0015085	1.05e-05	1.63294	hsa-miR-3200-3p
MI0000233	0.411396	0.240831	mmu-mir-191		MIMAT0004560	1.05e-05	-1.51765	hsa-miR-183-3p
MI0023709	0.411396	-0.239164	mmu-mir-7214		MIMAT0004811	1.13e-05	1.68328	hsa-miR-33b-3p
MIMAT0019467	0.411405	0.2785	pma-miR-137-3p		MIMAT0015027	1.13e-05	1.53176	hsa-miR-3074-3p
MIMAT0029673	0.411938	-0.273239	cbn-miR-7631		MIMAT0003291	1.14e-05	1.43592	hsa-miR-622
MIMAT0014819	0.412062	-0.39452	mmu-miR-344d-1-5p		MIMAT0019759	1.17e-05	1.68399	hsa-miR-4676-3p
ENSG00000238544	0.412107	-0.256378			MIMAT0027445	1.23e-05	-1.46172	hsa-miR-6772-3p
MIMAT0012808	0.412255	-0.795648	ptr-miR-602		MIMAT0016890	1.26e-05	1.60396	hsa-miR-4261
MIMAT0014659	0.413871	-0.281927	bmo-miR-2998		MIMAT0002824	1.3e-05	0.646929	hsa-miR-498
MIMAT0011796	0.414278	-0.269483	bta-miR-2289		MIMAT0009196	1.38e-05	1.27248	hsa-miR-103a-2-5p
ENSG00000239017	0.415903	-0.24745			MIMAT0007890	1.39e-05	0.391726	hsa-miR-1914-3p
ENSG00000268073	0.415903	-0.24745			MIMAT0019702	1.4e-05	1.47354	hsa-miR-4642
HBII-438A	0.416103	-0.241531			MIMAT0000686	1.46e-05	1.1837	hsa-miR-34c-5p
HBII-438B	0.416103	-0.241531			MIMAT0000269	1.52e-05	1.61283	hsa-miR-212-3p
MIMAT0029829	0.416632	0.259548	mmu-miR-7661-3p		MIMAT0000268	1.59e-05	1.45285	hsa-miR-211-5p
MIMAT0017739	0.416764	-0.309287	ath-miR774b-5p		MIMAT0028226	1.69e-05	1.50575	hsa-miR-7158-5p
MIMAT0016167	0.417648	-0.349194	ppy-miR-1237		MIMAT0019233	1.8e-05	1.69008	hsa-miR-4446-5p
MIMAT0013972	0.417648	0.434305	bhv1-miR-B9		MIMAT0005943	1.9e-05	1.53771	hsa-miR-1292-5p
U94	0.418033	0.258477			MIMAT0018005	1.92e-05	1.22941	hsa-miR-3622b-5p
MIMAT0004518	0.419217	0.606135	hsa-miR-16-2-3p		MIMAT0026917	1.93e-05	1.60691	hsa-miR-1910-3p
MIMAT0031103	0.419217	0.606135	mdo-miR-16-2-3p		MIMAT0019011	1.96e-05	-1.50499	hsa-miR-4479
MI0016896	0.420115	0.384188	hsa-mir-4529		MIMAT0015034	1.96e-05	1.58138	hsa-miR-3160-3p
MIMAT0003724	0.421157	-0.26601	gga-miR-146b-3p		MIMAT0019970	2.13e-05	1.51102	hsa-miR-4796-5p
MIMAT0016465	0.421464	0.263853	cin-miR-4003c-5p		MIMAT0002837	2.23e-05	1.48045	hsa-miR-519b-3p
MIMAT0012691	0.421464	-0.269123	isc-miR-252b		MIMAT0003264	2.41e-05	1.58406	hsa-miR-596
ENSG00000238583	0.422386	-0.25658			MIMAT0004902	2.48e-05	1.53415	hsa-miR-891a-5p
MIMAT0011256	0.422386	0.258511	sme-miR-2162-5p		MIMAT0004776	2.52e-05	1.60249	hsa-miR-505-5p
MI0003520	0.422386	-0.245657	mmu-mir-539		MIMAT0018106	2.53e-05	1.32224	hsa-miR-3680-5p
MIMAT0020437	0.42314	1.35733	tcc-miR399c		MIMAT0003340	2.53e-05	-1.53059	hsa-miR-542-5p
MIMAT0019244	0.423937	-0.335087	oar-miR-370-3p		MIMAT0004450	2.62e-05	1.31009	hsa-miR-297
MI0000618	0.424486	-0.293696	rno-mir-338		MIMAT0019778	2.81e-05	0.258904	hsa-miR-4689
MIMAT0023252	0.425994	-0.949968	hsa-miR-5787		MIMAT0019854	2.89e-05	0.642882	hsa-miR-4731-3p
MIMAT0017573	0.426889	-0.274048	aly-miR399b-5p		MIMAT0027466	3.19e-05	1.30166	hsa-miR-6783-5p
MIMAT0004295	0.427014	-0.292432	cbr-miR-235a		MIMAT0027489	3.21e-05	-1.47395	hsa-miR-6794-3p
MIMAT0016803	0.428577	-0.284652	cin-miR-4185-3p		MIMAT0019888	3.24e-05	1.0357	hsa-miR-4751
MIMAT0020490	0.428909	-0.920111	bfl-miR-4898		MIMAT0000751	3.32e-05	1.60769	hsa-miR-330-3p
MI0018027	0.429684	-0.275637	mmu-mir-5118		MIMAT0028222	3.33e-05	1.33305	hsa-miR-7156-5p
MI0005570	0.430141	-0.267558	hsa-mir-208b		MIMAT0000460	3.46e-05	1.4976	hsa-miR-194-5p
MI0000609	0.430349	-0.27537	mmu-mir-331		MIMAT0027448	3.6e-05	0.403482	hsa-miR-6774-5p
MI0023715	0.430684	-0.240581	mmu-mir-7220		MIMAT0003244	3.72e-05	1.54089	hsa-miR-579-3p
MIMAT0025186	0.430684	0.413403	ptc-miR6460		MIMAT0019059	3.83e-05	1.57189	hsa-miR-1269b
MIMAT0027712	0.430684	-1.24218	mmu-miR-6906-5p		MIMAT0005796	3.96e-05	1.3408	hsa-miR-1271-5p
MIMAT0001781	0.430695	0.283088	dre-miR-18c		MIMAT0003310	4.01e-05	1.49751	hsa-miR-640
MIMAT0029894	0.430858	-0.290358	mmu-miR-126b-5p		MIMAT0018069	4.21e-05	-1.46427	hsa-miR-3649
MIMAT0014491	0.430858	-1.59377	tgu-miR-2981		MIMAT0003239	4.39e-05	0.854759	hsa-miR-574-3p
MIMAT0016688	0.434467	-0.257257	cin-miR-4102-3p		MIMAT0000451	4.65e-05	1.53548	hsa-miR-150-5p
MIMAT0019069	0.434467	-1.02237	hsa-miR-4530		MIMAT0019357	4.66e-05	1.61584	hsa-miR-3972
MIMAT0003900	0.434467	0.278205	ppt-miR1211-5p		MIMAT0000255	4.87e-05	1.56265	hsa-miR-34a-5p
MIMAT0023702	0.434467	-0.360417	hsa-miR-6077		MIMAT0018087	5.01e-05	-0.337461	hsa-miR-3665
ENSG00000206649	0.434467	-0.226768			MIMAT0002174	5.02e-05	0.78751	hsa-miR-484
MI0000091	0.434467	-0.228428	hsa-mir-33a		MIMAT0014984	5.08e-05	0.934914	hsa-miR-3122
MIMAT0020916	0.434467	-0.264801	osa-miR169f.2		MIMAT0027536	5.17e-05	1.28213	hsa-miR-6818-5p
MIMAT0003719	0.434467	0.308276	ebv-miR-BART20-5p		MIMAT0027612	5.27e-05	1.42231	hsa-miR-6856-5p
MIMAT0022093	0.434467	0.547735	aca-miR-5435c-5p		MIMAT0000280	5.29e-05	1.53422	hsa-miR-223-3p
MIMAT0020310	0.436195	0.46262	cel-miR-50-3p		MIMAT0007888	5.5e-05	0.435244	hsa-miR-1913
MIMAT0019290	0.43675	-0.252965	oar-miR-3956-5p		MIMAT0019074	5.61e-05	1.34514	hsa-miR-378i
MIMAT0007549	0.43675	1.22885	gga-miR-1666		MIMAT0015002	6.15e-05	1.48494	hsa-miR-466
MIMAT0001646	0.43675	0.39063	mtr-miR399d		MIMAT0027633	6.62e-05	1.51877	hsa-miR-6866-3p
MIMAT0011094	0.43675	0.39063	mtr-miR399m		MIMAT0027397	6.78e-05	-1.39419	hsa-miR-6748-3p
MIMAT0011095	0.43675	0.39063	mtr-miR399n		MIMAT0004804	7.36e-05	0.540571	hsa-miR-615-5p
MIMAT0016513	0.439415	0.259196	cin-miR-4012-3p		MIMAT0003882	7.49e-05	1.18144	hsa-miR-767-5p
MIMAT0018199	0.439469	-0.250344	hsa-miR-3924		MIMAT0019058	7.56e-05	1.36479	hsa-miR-4521
MIMAT0016382	0.439543	-0.255335	gga-miR-3525		MIMAT0019198	7.68e-05	1.34051	hsa-miR-3120-5p
MI0005712	0.439597	-0.274447	hsa-mir-920		MIMAT0027401	7.78e-05	-1.4062	hsa-miR-6750-3p
MIMAT0019706	0.439949	-0.256369	hsa-miR-4645-3p		MIMAT0000730	7.82e-05	1.59191	hsa-miR-377-3p
MIMAT0029361	0.439949	-0.268114	lja-miR7536a		MIMAT0027528	7.84e-05	1.49737	hsa-miR-6814-5p
MIMAT0029362	0.439949	-0.268114	lja-miR7536b		MIMAT0027686	7.89e-05	0.367483	hsa-miR-6893-5p
MIMAT0003744	0.439949	-0.43456	hsv1-miR-H1-5p		MIMAT0019870	8.13e-05	-1.35641	hsa-miR-4740-3p
MIMAT0022585	0.440235	0.257823	ola-miR-24c		MIMAT0025467	8.41e-05	1.3055	hsa-miR-6505-3p
MIMAT0025805	0.440235	0.324243	gga-miR-6698-3p		MIMAT0022275	8.47e-05	-1.48373	hsa-miR-5581-5p
ENSG00000252923	0.440388	0.243802			MIMAT0027546	8.96e-05	1.43341	hsa-miR-6823-5p
MIMAT0006130	0.440428	0.260836	csa-miR-153		MIMAT0016847	9e-05	1.48243	hsa-miR-378c
MIMAT0022157	0.440729	0.587477	osa-miR5523		MIMAT0002891	9.05e-05	1.40515	hsa-miR-18a-3p
ENSG00000201810	0.440729	0.253027			MIMAT0015089	9.37e-05	1.41023	hsa-miR-3202
MIMAT0017571	0.440729	-0.290899	aly-miR399a-5p		MIMAT0027493	9.41e-05	0.545947	hsa-miR-6796-3p
MIMAT0004094	0.441305	0.359795	mdo-miR-31-5p		MIMAT0015028	9.43e-05	0.595182	hsa-miR-3154
MI0004684	0.442264	-0.302557	mmu-mir-700		MIMAT0005950	9.91e-05	1.38002	hsa-miR-1306-3p
MIMAT0017060	0.442264	0.394016	mmu-miR-221-5p		MIMAT0015079	9.99e-05	-0.327976	hsa-miR-3195
MIMAT0022949	0.442264	0.394016	ssc-miR-221-5p		MIMAT0005795	0.000101	1.25262	hsa-miR-1323
MIMAT0023858	0.442264	0.394016	cgr-miR-221-5p		MIMAT0024618	0.000102	1.26562	hsa-miR-6134
MIMAT0026494	0.442264	0.394016	gga-miR-221-5p		MIMAT0004488	0.000104	1.27274	hsa-miR-15a-3p
MIMAT0026590	0.442264	0.394016	mml-miR-221-5p		MIMAT0004499	0.000109	1.19384	hsa-miR-26a-1-3p
MIMAT0026976	0.442264	0.394016	tgu-miR-221-5p		MIMAT0004504	0.00011	1.51351	hsa-miR-31-3p
MIMAT0001076	0.442264	-0.252087	mmu-miR-384-3p		MIMAT0019835	0.000113	0.86308	hsa-miR-4721
MIMAT0005310	0.442264	-0.252087	rno-miR-384-3p		MIMAT0027415	0.000114	-1.27218	hsa-miR-6757-3p
MIMAT0006752	0.442264	-0.252087	cfa-miR-384		MIMAT0019206	0.000115	1.51678	hsa-miR-3150a-5p
MIMAT0023949	0.442264	-0.252087	cgr-miR-384-3p		MIMAT0030412	0.000124	1.15584	hsa-miR-7843-3p
MIMAT0019734	0.442419	0.229455	hsa-miR-4659b-3p		MIMAT0027465	0.000125	-1.37682	hsa-miR-6782-3p
MIMAT0024400	0.442521	-0.274335	ppy-miR-4427		MIMAT0019829	0.000127	1.55618	hsa-miR-4717-5p
MIMAT0016766	0.443111	0.348358	cin-miR-4160-3p		MIMAT0022695	0.000131	1.4971	hsa-miR-212-5p
MIMAT0001006	0.443111	-0.264022	ath-miR405a		MIMAT0000420	0.000133	1.50947	hsa-miR-30b-5p
MIMAT0001007	0.443111	-0.264022	ath-miR405b		MIMAT0026559	0.000133	1.34936	hsa-miR-487a-5p
MIMAT0001008	0.443111	-0.264022	ath-miR405d		MIMAT0026475	0.000137	0.59481	hsa-miR-210-5p
MIMAT0031497	0.443111	1.6134	ppe-miR399a		MIMAT0015051	0.000138	1.28023	hsa-miR-3174
MIMAT0017352	0.443111	-1.03578	hsa-miR-2277-5p		MIMAT0027631	0.000139	0.734855	hsa-miR-6865-3p
MIMAT0024307	0.443111	-1.33908	ggo-miR-4484		MIMAT0033692	0.000141	0.788534	hsa-miR-8485
MI0017385	0.443111	-0.258219	hsa-mir-4746		MIMAT0000226	0.000146	1.26507	hsa-miR-196a-5p
MIMAT0009551	0.443111	-0.282403	cte-bantam		MIMAT0002170	0.000148	1.41386	hsa-miR-412-3p
MIMAT0003458	0.443111	0.253087	mmu-miR-681		MIMAT0012734	0.000151	-0.343231	hsa-miR-711
MIMAT0007276	0.444211	-0.308718	oan-miR-1418-5p		MIMAT0002836	0.000154	1.49199	hsa-miR-526b-3p
ACA46	0.44633	-0.254503			MIMAT0022720	0.000154	-1.29058	hsa-miR-1304-3p
MIMAT0017883	0.446727	0.934378	rno-miR-3587		MIMAT0027577	0.000155	1.46478	hsa-miR-6837-3p
HBII-13	0.447059	-0.237252			MIMAT0027506	0.000158	0.120371	hsa-miR-6803-5p
MIMAT0015488	0.448531	-0.257953	bmo-miR-3299		MIMAT0027511	0.000162	-0.301819	hsa-miR-6805-3p
MIMAT0012325	0.448531	0.744197	dps-miR-2535-3p		MIMAT0019032	0.000163	0.395089	hsa-miR-4497
ENSG00000268237	0.449765	-0.318853			MIMAT0016921	0.000165	-1.31698	hsa-miR-4290
U70	0.449765	-0.318853			MIMAT0005941	0.000166	1.1726	hsa-miR-1284
MIMAT0017727	0.449765	-0.34755	aly-miR3446-5p		MIMAT0022502	0.000173	1.371	hsa-miR-5708
MIMAT0031477	0.450847	0.226034	ppe-miR395a-5p		MIMAT0004799	0.000174	1.29546	hsa-miR-589-5p
MIMAT0031479	0.450847	0.226034	ppe-miR395b-5p		MIMAT0025479	0.000178	-1.36314	hsa-miR-6511a-3p
MIMAT0031493	0.450847	0.226034	ppe-miR395o		MIMAT0003241	0.00018	1.38032	hsa-miR-576-5p
MIMAT0022977	0.451094	-0.837591	hsa-miR-4632-5p		MIMAT0022948	0.000188	0.555159	hsa-miR-1292-3p
MIMAT0015326	0.451935	-0.245375	zma-miR169o-3p		MIMAT0023252	0.000194	0.272099	hsa-miR-5787
MIMAT0005151	0.451935	-1.0826	ppt-miR1041		MIMAT0028122	0.000196	1.46941	hsa-miR-7112-3p
MIMAT0025847	0.451935	-1.02925	hsa-miR-6511b-5p		MIMAT0001339	0.000197	0.877258	hsa-miR-422a
MI0014186	0.451935	0.21756	hsa-mir-3158-1		MIMAT0004554	0.0002	1.312	hsa-miR-7-2-3p
MI0014187	0.451935	0.21756	hsa-mir-3158-2		MIMAT0022714	0.000207	1.14585	hsa-miR-766-5p
MIMAT0023649	0.451935	0.247945	bna-miR6029		MIMAT0014986	0.000208	1.36653	hsa-miR-3124-5p
MIMAT0027695	0.451935	-0.272299	mmu-miR-6897-3p		MIMAT0027464	0.000211	0.663863	hsa-miR-6782-5p
MIMAT0018296	0.452548	-0.270853	gma-miR1520o		MIMAT0003256	0.000214	1.37104	hsa-miR-589-3p
MI0004412	0.453844	0.273349	mmu-mir-3059		MIMAT0022970	0.000214	1.37275	hsa-miR-3927-5p
MIMAT0020895	0.454371	-0.247493	dme-miR-996-5p		MIMAT0022486	0.00022	1.36651	hsa-miR-5693
MIMAT0012052	0.454371	0.282988	bta-miR-2464-3p		MIMAT0021119	0.000226	1.35235	hsa-miR-5188
ENSG00000221125	0.454896	0.251821			MIMAT0026721	0.000231	1.36834	hsa-miR-216b-3p
MIMAT0005915	0.454896	0.763088	hsa-miR-1263		MIMAT0019205	0.000233	1.37965	hsa-miR-3145-5p
MIMAT0007987	0.454896	0.763088	ptr-miR-1263		MIMAT0019781	0.000237	1.19077	hsa-miR-4691-5p
MIMAT0016187	0.454896	0.763088	ppy-miR-1263		MIMAT0000757	0.000245	1.48928	hsa-miR-151a-3p
MIMAT0003333	0.454896	-0.248085	hsa-miR-549a		MIMAT0026607	0.000245	1.35128	hsa-miR-494-5p
MIMAT0008229	0.454896	-0.248085	ptr-miR-549		MIMAT0022710	0.000252	1.12729	hsa-miR-659-5p
MIMAT0015996	0.454896	-0.248085	ppy-miR-549		MIMAT0023711	0.000261	0.779911	hsa-miR-6086
MIMAT0029010	0.454896	0.259547	oan-miR-7430-5p		MIMAT0002823	0.000265	1.44404	hsa-miR-512-3p
MIMAT0020818	0.454988	0.378816	dme-miR-100-3p		MIMAT0027613	0.000265	1.36151	hsa-miR-6856-3p
MIMAT0018984	0.456297	-0.986455	hsa-miR-378h		MIMAT0019812	0.000266	1.28056	hsa-miR-4709-3p
MI0020355	0.457202	-0.31873	hsa-mir-6078		MIMAT0000415	0.000269	1.23708	hsa-let-7i-5p
MIMAT0018806	0.459428	0.274122	tca-miR-252b-5p		MIMAT0016865	0.00028	-1.25994	hsa-miR-4313
ENSG00000238388	0.459428	1.21808			MIMAT0022491	0.000282	0.661779	hsa-miR-5698
MIMAT0003263	0.459428	-0.595584	hsa-miR-595		MIMAT0000703	0.000297	1.25418	hsa-miR-361-5p
MIMAT0008265	0.459428	-0.595584	ptr-miR-595		MIMAT0019055	0.000298	1.12272	hsa-miR-4518
MIMAT0028034	0.459428	0.274904	mmu-miR-7065-5p		MIMAT0018953	0.0003	1.26848	hsa-miR-4437
MI0017332	0.460972	-0.250691	hsa-mir-4699		MIMAT0019884	0.000301	-1.32238	hsa-miR-4748
MIMAT0020951	0.461997	0.309223	gma-miR4376a-3p		MIMAT0019878	0.000309	0.368166	hsa-miR-4745-5p
MIMAT0007268	0.462309	0.662993	oan-miR-32-5p		MIMAT0031179	0.000322	-1.16628	hsa-miR-7976
MIMAT0018908	0.462309	1.14434	tca-miR-3902-5p		MIMAT0027458	0.000324	0.343463	hsa-miR-6779-5p
MIMAT0023544	0.463992	-0.270553	ame-miR-6002-3p		MIMAT0003248	0.000327	1.05948	hsa-miR-583
MIMAT0000008	0.463992	-0.241402	cel-miR-37-3p		MIMAT0000093	0.000338	1.43824	hsa-miR-93-5p
MI0022808	0.464093	-0.227818	mmu-mir-6961		MIMAT0022473	0.000339	1.20216	hsa-miR-5684
MIMAT0007659	0.464415	-0.280363	gga-miR-1752		MIMAT0027492	0.000341	1.01951	hsa-miR-6796-5p
MIMAT0005850	0.464646	0.595374	mmu-miR-1192		MIMAT0001412	0.000342	1.28918	hsa-miR-18b-5p
MIMAT0002810	0.464764	0.543668	hsa-miR-202-5p		MIMAT0004946	0.000343	1.16864	hsa-miR-744-3p
MIMAT0009844	0.464764	0.543668	cfa-miR-202		MIMAT0004516	0.000355	1.00039	hsa-miR-105-3p
ENSG00000212347	0.464764	0.251715			MIMAT0004985	0.00036	1.29571	hsa-miR-942-5p
ENSG00000268513	0.464764	0.251715			MIMAT0025475	0.000364	-1.09798	hsa-miR-6509-3p
MIMAT0013770	0.464764	0.42658	bmo-miR-2848		MIMAT0030429	0.000368	1.10553	hsa-miR-7854-3p
MIMAT0015378	0.464764	-0.274468	hsa-miR-3065-3p		MIMAT0027434	0.000384	1.36993	hsa-miR-6767-5p
MIMAT0009151	0.464764	0.332491	bmo-miR-12		MIMAT0020924	0.000384	0.412148	hsa-miR-642a-3p
MIMAT0024466	0.464764	0.332491	mse-miR-12		MIMAT0031012	0.000386	1.01079	hsa-miR-8085
MIMAT0024936	0.464764	0.332491	hme-miR-12		MIMAT0015067	0.000431	1.28718	hsa-miR-3186-5p
MIMAT0004318	0.465436	0.27221	ath-miR867		MIMAT0019818	0.000432	1.19264	hsa-miR-4712-5p
ENSG00000238991	0.466559	0.273144			MIMAT0027590	0.000432	0.248855	hsa-miR-6845-5p
MIMAT0004356	0.46711	0.359276	ppt-miR408a		MIMAT0027433	0.000456	0.478313	hsa-miR-6766-3p
MIMAT0003646	0.46711	-0.23953	xtr-let-7g		MIMAT0025855	0.000457	1.2407	hsa-miR-6723-5p
MIMAT0004185	0.46711	0.269821	hsa-miR-802		MIMAT0027481	0.000473	-1.15115	hsa-miR-6790-3p
MIMAT0006515	0.46711	0.269821	mml-miR-802		MIMAT0027508	0.000479	1.32209	hsa-miR-6804-5p
MIMAT0008323	0.46711	0.269821	ptr-miR-802		MIMAT0000726	0.000487	1.16666	hsa-miR-373-3p
MIMAT0009928	0.46711	0.269821	cfa-miR-802		MIMAT0015057	0.000499	-1.14808	hsa-miR-3180-5p
MIMAT0013183	0.46711	0.269821	eca-miR-802		MIMAT0000689	0.000503	1.27316	hsa-miR-99b-5p
MIMAT0016110	0.46711	0.269821	ppy-miR-802		MIMAT0018113	0.000503	1.26247	hsa-miR-3685
MI0022684	0.46711	0.214715	hsa-mir-6838		MIMAT0019003	0.000505	-0.613077	hsa-miR-4476
MIMAT0005791	0.46711	0.247495	hsa-miR-1264		MIMAT0000723	0.000509	1.35233	hsa-miR-371a-3p
MIMAT0007988	0.46711	0.247495	ptr-miR-1264		MIMAT0014989	0.000513	1.20263	hsa-miR-3126-5p
MIMAT0013195	0.46711	0.247495	eca-miR-1264		MIMAT0027666	0.000514	-1.1948	hsa-miR-6883-5p
MIMAT0016188	0.46711	0.247495	ppy-miR-1264		MIMAT0027606	0.000516	1.22631	hsa-miR-6853-5p
MI0022738	0.46711	-0.347415	hsa-mir-6891		MIMAT0016897	0.000527	-1.187	hsa-miR-4269
MIMAT0020093	0.46711	-0.254911	bfl-miR-4856b-5p		MIMAT0004982	0.000529	-0.428098	hsa-miR-939-5p
MI0016752	0.46711	0.408619	hsa-mir-548ab		MIMAT0022737	0.000533	1.17053	hsa-miR-550b-2-5p
MIMAT0028154	0.46711	1.07109	ssc-miR-7139-3p		MIMAT0022945	0.000541	-1.17225	hsa-miR-1236-5p
MIMAT0021981	0.46711	-0.272159	aca-miR-499-3p		MIMAT0027451	0.000544	-1.19782	hsa-miR-6775-3p
MIMAT0026634	0.46711	-0.272159	gga-miR-499-3p		MIMAT0005873	0.000547	1.06724	hsa-miR-1208
MIMAT0027340	0.46711	-0.272159	tgu-miR-499-3p		MIMAT0025856	0.000554	0.19557	hsa-miR-6724-5p
MIMAT0027983	0.467701	0.269909	mmu-miR-7039-3p		MIMAT0005891	0.000555	-1.31155	hsa-miR-1303
MIMAT0031679	0.469932	0.240783	bbe-miR-4859-3p		MIMAT0017987	0.000559	0.81448	hsa-miR-3610
MIMAT0004963	0.4704	-0.258848	ppt-miR902b-5p		MIMAT0027540	0.000574	0.323421	hsa-miR-6820-5p
MIMAT0005069	0.4704	-0.258848	ppt-miR902c-5p		MIMAT0003273	0.000591	1.23225	hsa-miR-605-5p
MIMAT0005071	0.4704	-0.258848	ppt-miR902d-5p		MIMAT0030421	0.000594	0.572024	hsa-miR-7846-3p
MIMAT0005073	0.4704	-0.258848	ppt-miR902e-5p		MIMAT0020956	0.000597	0.570298	hsa-miR-4433a-5p
MIMAT0005075	0.4704	-0.258848	ppt-miR902f-5p		MIMAT0016862	0.000599	1.19404	hsa-miR-4310
MIMAT0005077	0.4704	-0.258848	ppt-miR902g-5p		MIMAT0027669	0.000612	-1.16513	hsa-miR-6884-3p
ENSG00000239100	0.470472	0.342939			MIMAT0027560	0.000613	0.980684	hsa-miR-6830-5p
MI0021472	0.470472	-0.310618	hsa-mir-6165		MIMAT0022736	0.000666	-1.19775	hsa-miR-642b-5p
MI0022733	0.470472	0.597506	hsa-mir-6886		MIMAT0027671	0.000673	-1.15975	hsa-miR-6885-3p
MIMAT0017909	0.470472	0.238558	aly-miR4221		MIMAT0027402	0.000682	-1.2245	hsa-miR-6751-5p
MIMAT0022454	0.470472	0.298128	gma-miR5672		MIMAT0027533	0.000721	1.18551	hsa-miR-6816-3p
ENSG00000239083	0.470472	-0.252517			MIMAT0021121	0.000725	1.09609	hsa-miR-5190
ENSG00000239173	0.470472	-0.252517			MIMAT0027487	0.000725	-1.16246	hsa-miR-6793-3p
ENSG00000262240	0.470472	-0.252517			MIMAT0002812	0.00073	1.30482	hsa-miR-492
MI0003647	0.470472	-0.242976	hsa-mir-632		MIMAT0004518	0.000734	1.17443	hsa-miR-16-2-3p
MI0003142	0.470472	-0.259981	hsa-mir-498		MIMAT0019958	0.000746	0.90919	hsa-miR-4788
MIMAT0021500	0.470472	0.259808	asu-miR-234-3p		MIMAT0002834	0.00075	1.30462	hsa-miR-520a-3p
MIMAT0030793	0.470472	0.259808	prd-miR-234-3p		MIMAT0027582	0.000769	1.19068	hsa-miR-6840-5p
MIMAT0006710	0.470489	-0.288886	cfa-miR-345		MIMAT0016886	0.000834	1.24347	hsa-miR-4252
MI0022814	0.470489	-0.292395	mmu-mir-6966		MIMAT0018002	0.000835	-0.267013	hsa-miR-3621
MI0005118	0.470536	-0.261629	hsa-mir-770		MIMAT0018205	0.000865	0.341841	hsa-miR-3928-3p
MIMAT0028032	0.470536	0.486455	mmu-miR-7064-5p		MIMAT0030414	0.000875	0.290676	hsa-miR-4433b-3p
MIMAT0021071	0.471897	-0.275986	gma-miR396g		MIMAT0027649	0.000889	1.00993	hsa-miR-6874-3p
ENSG00000238895	0.47239	-0.232918			MIMAT0030415	0.000915	-1.22225	hsa-miR-1273h-5p
ENSG00000238430	0.472755	-0.43604			MIMAT0019210	0.000951	1.19154	hsa-miR-3157-3p
MI0000143	0.472869	-0.244831	mmu-mir-29b-1		MIMAT0027382	0.00098	-1.18586	hsa-miR-6740-3p
MIMAT0030630	0.473186	-0.233808	prd-miR-7579-5p		MIMAT0000754	0.001	1.16646	hsa-miR-337-3p
MIMAT0017956	0.474286	0.261132	ssc-miR-382		MIMAT0027667	0.001	-1.15009	hsa-miR-6883-3p
MIMAT0019282	0.474286	-0.456948	oar-miR-654-5p		MIMAT0019035	0.00101	1.23589	hsa-miR-4499
MIMAT0025861	0.474286	-0.236098	blv-miR-B2-3p		MIMAT0027475	0.00109	-1.1321	hsa-miR-6787-3p
MIMAT0023186	0.474286	-0.21737	gma-miR5781		MIMAT0004918	0.00109	1.20763	hsa-miR-892b
MIMAT0003734	0.474286	-0.395945	mmu-miR-667-3p		MIMAT0023714	0.00112	-0.177794	hsa-miR-6089
MIMAT0001021	0.474286	0.262401	osa-miR156l-5p		MIMAT0003259	0.00116	1.07667	hsa-miR-591
MIMAT0031182	0.474629	-0.294019	stu-miR7981-5p		MIMAT0025476	0.00116	0.409511	hsa-miR-6510-5p
MIMAT0026303	0.47473	0.398547	ccr-miR-457b		MIMAT0004672	0.00117	1.21507	hsa-miR-106b-3p
MI0022742	0.475235	-0.261412	hsa-mir-6895		MIMAT0023696	0.0012	-1.03421	hsa-miR-6071
MIMAT0009549	0.475235	-0.260239	cte-miR-1175-5p		MIMAT0017996	0.0012	0.653166	hsa-miR-3616-3p
MIMAT0009602	0.475235	-0.260239	lgi-miR-1175-5p		MIMAT0027609	0.00121	1.06291	hsa-miR-6854-3p
ENSG00000207199	0.475235	-0.245299			MIMAT0005797	0.00123	1.22483	hsa-miR-1301-3p
MI0017405	0.475235	-0.257325	hsa-mir-4764		MIMAT0028110	0.00127	0.786565	hsa-miR-7106-3p
MIMAT0030267	0.476237	-0.435509	bdi-miR7760-3p		MIMAT0018958	0.00128	0.980394	hsa-miR-4440
MI0016058	0.476237	0.280175	hsa-mir-3658		MIMAT0027656	0.0013	1.14515	hsa-miR-6878-5p
MIMAT0007449	0.476237	-0.845984	gga-miR-1587		MIMAT0027681	0.00134	-1.09196	hsa-miR-6890-3p
MIMAT0010080	0.476237	-0.265765	gma-miR1507b		MIMAT0018926	0.00136	1.11132	hsa-miR-378d
MIMAT0010089	0.476237	-0.265765	vun-miR1507a		MIMAT0011161	0.00146	0.584108	hsa-miR-2116-3p
MIMAT0011178	0.476237	-0.265765	vun-miR1507b		MIMAT0000455	0.00147	1.16731	hsa-miR-185-5p
MIMAT0017353	0.478393	-0.390235	mmu-miR-664-5p		MIMAT0004957	0.00151	-0.294083	hsa-miR-760
MIMAT0030812	0.478669	-0.274167	prd-miR-39-5p		MIMAT0019737	0.00163	0.787888	hsa-miR-4664-5p
MI0012613	0.478669	-0.273459	rno-mir-547		MIMAT0019939	0.00164	-1.04352	hsa-miR-4780
MIMAT0030355	0.479052	0.301958	hhi-miR-183		MIMAT0000450	0.00169	0.907291	hsa-miR-149-5p
MIMAT0031721	0.479052	-0.257808	bbe-miR-92b-5p		MIMAT0002814	0.00173	1.11446	hsa-miR-432-5p
MIMAT0012726	0.479402	-0.309292	iltv-miR-I3		MIMAT0028235	0.00176	1.0302	hsa-miR-7162-3p
MIMAT0011572	0.479402	0.240331	crm-miR-246-3p		MIMAT0004558	0.00185	1.06442	hsa-miR-181a-2-3p
MIMAT0018128	0.479402	-0.220114	pab-miR3696		MIMAT0000462	0.00185	0.993652	hsa-miR-206
MIMAT0024733	0.479402	0.233888	nta-miR6025e		MIMAT0027541	0.00196	-1.08307	hsa-miR-6820-3p
MIMAT0017744	0.479402	-0.270515	esi-miR3464-3p		MIMAT0018928	0.00208	-0.931663	hsa-miR-548ab
MIMAT0001338	0.479402	-0.298381	osa-miR426		MIMAT0019892	0.00209	0.58626	hsa-miR-371b-5p
MI0003628	0.479402	-0.254691	hsa-mir-615		MIMAT0019773	0.0021	1.07692	hsa-miR-4686
MI0005004	0.479402	-0.254691	mmu-mir-615		MIMAT0005865	0.00211	0.297283	hsa-miR-1202
MI0012597	0.479402	-0.254691	rno-mir-615		MIMAT0016868	0.00224	-0.955835	hsa-miR-4314
MIMAT0022698	0.479402	-0.284039	hsa-miR-345-3p		MIMAT0031120	0.00226	-1.08488	hsa-miR-1199-3p
MIMAT0013757	0.479402	-0.260396	bmo-miR-2840		MIMAT0010251	0.00229	1.06801	hsa-miR-449c-5p
MI0003664	0.479402	-0.229788	hsa-mir-649		MIMAT0015084	0.00231	1.00166	hsa-miR-3199
MIMAT0028174	0.479572	-0.264348	dev-miR-D5-5p		MIMAT0017982	0.0024	-1.06275	hsa-miR-3605-3p
ENSG00000238319	0.479572	-0.204627			MIMAT0027459	0.00245	-1.05504	hsa-miR-6779-3p
MIMAT0025169	0.479572	-0.263103	mmu-miR-6415		MIMAT0027384	0.00246	-0.996485	hsa-miR-6741-3p
MI0022819	0.479572	-0.326259	mmu-mir-6971		MIMAT0009198	0.00249	0.852808	hsa-miR-224-3p
MIMAT0020067	0.479572	-0.288498	spu-miR-29b		MIMAT0022719	0.00251	0.911789	hsa-miR-1285-5p
MIMAT0019584	0.479572	-0.27113	pma-miR-4552		MIMAT0022727	0.00264	1.09424	hsa-miR-1307-5p
MIMAT0027530	0.480046	-0.320672	hsa-miR-6815-5p		MIMAT0027389	0.00264	0.9573	hsa-miR-6744-5p
MIMAT0024810	0.480145	-0.260913	hvu-miR6186		MIMAT0022833	0.00272	1.13447	hsa-miR-365b-5p
U54	0.480507	-0.23585			MIMAT0003312	0.00273	-1.05917	hsa-miR-642a-5p
MIMAT0011077	0.480557	0.955807	mtr-miR399j		MIMAT0016846	0.00283	1.1241	hsa-miR-4297
MIMAT0028924	0.480557	0.25918	mdo-miR-7398s-5p		MIMAT0019874	0.00288	0.818718	hsa-miR-4743-5p
MIMAT0005234	0.480775	0.868092	smo-miR1083		MIMAT0004502	0.00289	1.108	hsa-miR-28-3p
MIMAT0022434	0.482932	0.236218	ath-miR5660		MIMAT0026741	0.00293	1.01132	hsa-miR-1251-3p
MIMAT0029649	0.483629	-0.290909	crm-miR-2229b		MIMAT0027521	0.00293	-0.97687	hsa-miR-6810-3p
MIMAT0011478	0.483629	-0.289896	cbr-miR-54a-3p		MIMAT0027526	0.003	-0.718004	hsa-miR-6813-5p
MIMAT0025421	0.483629	0.259217	pol-miR-9b-3p		MIMAT0004500	0.00304	-1.04776	hsa-miR-26b-3p
MIMAT0018171	0.483629	0.269043	mghv-miR-M1-12-3p		MIMAT0018925	0.00323	-0.152678	hsa-miR-1268b
MIMAT0012565	0.483707	0.998795	aqc-miR171f		MIMAT0027523	0.00333	0.984849	hsa-miR-6811-3p
MIMAT0030890	0.484024	1.16327	stu-miR8000		MIMAT0018927	0.00335	0.934186	hsa-miR-378e
MIMAT0019462	0.484024	-0.255924	pma-miR-133b-3p		MIMAT0025453	0.00337	1.09816	hsa-miR-548ay-3p
MI0000778	0.484024	-0.255884	hsa-mir-370		MIMAT0004748	0.0034	0.334014	hsa-miR-423-5p
MIMAT0007432	0.484024	-0.522402	gga-miR-1572		MIMAT0014997	0.00346	1.03551	hsa-miR-3132
MIMAT0003993	0.484174	-0.292961	sme-miR-124b-3p		MIMAT0025471	0.00348	0.995544	hsa-miR-6507-3p
MIMAT0024398	0.486382	0.251566	ppy-miR-4672		MIMAT0027417	0.00362	0.854137	hsa-miR-6758-3p
MIMAT0015131	0.486382	-0.242531	zma-miR156i-3p		MIMAT0027457	0.0037	-1.03352	hsa-miR-6778-3p
MIMAT0019536	0.486382	0.232999	pma-miR-301a		MIMAT0005789	0.00374	0.901204	hsa-miR-513c-5p
MIMAT0031174	0.486382	-0.474642	ppe-miR482d-5p		MIMAT0019226	0.00376	0.834647	hsa-miR-3150b-5p
MIMAT0031057	0.486382	-0.284442	bta-miR-2285af		MIMAT0003385	0.00385	0.966152	hsa-miR-363-5p
MIMAT0015535	0.486382	-0.262396	bmo-miR-3350		MIMAT0005788	0.00386	0.89412	hsa-miR-513b-5p
MI0000249	0.486382	-0.262635	mmu-mir-206		MIMAT0000764	0.00402	1.04998	hsa-miR-339-5p
MIMAT0024488	0.486382	-0.254867	mse-miR-2767		MIMAT0027561	0.0041	-1.05304	hsa-miR-6830-3p
MIMAT0005471	0.486382	0.218771	dme-miR-958-3p		MIMAT0019208	0.00412	1.07776	hsa-miR-3074-5p
MIMAT0012232	0.486382	0.218771	dps-miR-958-3p		MIMAT0027525	0.00414	-1.05535	hsa-miR-6812-3p
MIMAT0012446	0.486382	0.218771	dsi-miR-958-3p		MIMAT0019068	0.00426	1.09029	hsa-miR-4529-3p
MIMAT0013708	0.486382	-0.273092	bmo-miR-2803		MIMAT0017392	0.00434	1.03468	hsa-miR-3200-5p
MI0003632	0.486382	-0.264261	hsa-mir-618		MIMAT0015052	0.00439	-0.951843	hsa-miR-3175
MI0022609	0.486382	-0.251271	hsa-mir-6764		MIMAT0030417	0.0044	0.937393	hsa-miR-6516-5p
ENSG00000212367	0.486382	-0.23064			MIMAT0003298	0.0044	-0.999581	hsa-miR-629-3p
MI0015462	0.486382	-0.217856	rno-mir-219b		MIMAT0018074	0.0046	1.06629	hsa-miR-3654
MIMAT0029105	0.486382	-0.963165	gga-miR-7475-3p		MIMAT0018118	0.00473	1.01313	hsa-miR-3689a-3p
MIMAT0006731	0.486382	-0.25957	cfa-miR-212		MIMAT0027657	0.00478	-0.930184	hsa-miR-6878-3p
MIMAT0009264	0.486382	-0.25957	bta-miR-212		MIMAT0026738	0.00497	0.953063	hsa-miR-1287-3p
MIMAT0017053	0.486382	-0.25957	mmu-miR-212-5p		MIMAT0019767	0.00497	-1.00599	hsa-miR-4682
MIMAT0022695	0.486382	-0.25957	hsa-miR-212-5p		MIMAT0001625	0.00515	1.09284	hsa-miR-431-5p
MIMAT0023850	0.486382	-0.25957	cgr-miR-212		MIMAT0018361	0.0052	-0.988464	hsa-miR-3945
MIMAT0025370	0.486382	-0.25957	ssc-miR-212		MIMAT0019749	0.00528	0.951729	hsa-miR-4669
MIMAT0026692	0.486382	-0.25957	mdo-miR-212-5p		MIMAT0027425	0.00537	-0.9974	hsa-miR-6762-3p
MIMAT0026847	0.486382	-0.25957	mml-miR-212-5p		MIMAT0002815	0.0054	1.03545	hsa-miR-432-3p
MIMAT0029465	0.486382	-0.25957	ipu-miR-212		MIMAT0004979	0.00549	-0.973913	hsa-miR-936
MIMAT0007020	0.486382	0.263355	oan-miR-223-3p		MIMAT0006765	0.00624	-0.960113	hsa-miR-1825
MIMAT0025205	0.486806	0.925964	ptc-miR6462c-5p		MIMAT0004494	0.00632	1.05619	hsa-miR-21-3p
MIMAT0023595	0.48714	-0.307694	nta-miR6024		MIMAT0027408	0.00635	0.79977	hsa-miR-6754-5p
MIMAT0022412	0.487352	-0.299676	ath-miR5648-5p		MIMAT0027639	0.00646	1.07112	hsa-miR-6869-3p
MIMAT0011280	0.487623	-0.295141	sme-miR-2178		MIMAT0027447	0.00651	-0.951427	hsa-miR-6773-3p
ENSG00000201036	0.487623	-0.251356			MIMAT0000245	0.00655	0.878529	hsa-miR-30d-5p
MIMAT0003984	0.488763	0.257667	sme-miR-71a-5p		MIMAT0000447	0.00667	0.83751	hsa-miR-134-5p
MIMAT0025935	0.488806	0.608934	mdm-miR169b		MIMAT0010133	0.0068	0.528773	hsa-miR-2110
MIMAT0030274	0.488898	-0.2699	bdi-miR7764-5p		MIMAT0022979	0.00688	0.607863	hsa-miR-4750-3p
MIMAT0031187	0.488925	0.317192	stu-miR7993b-5p		MIMAT0019214	0.00705	-0.972487	hsa-miR-3173-5p
MIMAT0015614	0.489498	-0.262524	bmo-miR-3408		MIMAT0027624	0.00709	-0.875771	hsa-miR-6861-3p
MIMAT0014853	0.489658	-0.29211	mmu-miR-3072-3p		MIMAT0018115	0.00752	0.908682	hsa-miR-3687
MIMAT0023893	0.489658	-0.29211	cgr-miR-3072-3p		MIMAT0013518	0.00758	-0.918944	hsa-miR-2682-3p
MI0003719	0.490246	0.26977	rno-mir-378a		MIMAT0030991	0.00789	0.796865	hsa-miR-8064
MI0017348	0.490413	-0.243321	hsa-mir-4714		MIMAT0027595	0.00801	1.00918	hsa-miR-6847-3p
MIMAT0021848	0.490413	0.528259	aca-miR-202-5p		MIMAT0028114	0.00823	0.410138	hsa-miR-7108-3p
MIMAT0016679	0.490413	0.243891	cin-miR-4097-3p		MIMAT0027679	0.00829	-0.857794	hsa-miR-6889-3p
MIMAT0023314	0.491834	-0.274298	osa-miR5837.1		MIMAT0016891	0.00845	-0.93408	hsa-miR-4265
MI0017304	0.491834	-0.365507	hsa-mir-4673		MIMAT0003263	0.00847	0.993232	hsa-miR-595
HBII-52-6	0.491834	0.254521			MIMAT0028124	0.0085	0.415261	hsa-miR-7113-3p
MIMAT0027690	0.491834	-0.357032	hsa-miR-6895-5p		MIMAT0027555	0.00855	-0.935487	hsa-miR-6827-3p
HBII-239	0.491834	-0.253157			MIMAT0015054	0.00873	0.843238	hsa-miR-3177-3p
MI0015865	0.491834	-0.233102	hsa-mir-4325		MIMAT0002858	0.00875	0.951336	hsa-miR-520g-3p
MIMAT0000992	0.491834	0.384044	osa-miR399i		MIMAT0027601	0.00876	0.878404	hsa-miR-6850-3p
MIMAT0001442	0.491834	0.384044	sbi-miR399b		MIMAT0018089	0.00898	0.810403	hsa-miR-3667-5p
MIMAT0001645	0.491834	0.384044	mtr-miR399b		MIMAT0025455	0.009	0.93316	hsa-miR-6500-3p
MIMAT0001707	0.491834	0.384044	zma-miR399d-3p		MIMAT0004552	0.00908	-0.866696	hsa-miR-139-3p
MIMAT0011096	0.491834	0.384044	mtr-miR399o		MIMAT0027615	0.00915	-0.902054	hsa-miR-6857-3p
MIMAT0014199	0.491834	0.384044	rco-miR399d		MIMAT0027578	0.00932	0.989958	hsa-miR-6838-5p
MIMAT0031227	0.491834	0.384044	stu-miR399a-3p		MIMAT0019942	0.00955	0.919542	hsa-miR-4781-5p
MIMAT0031228	0.491834	0.384044	stu-miR399b-3p		MIMAT0022844	0.00956	0.964231	hsa-miR-216a-3p
MIMAT0031229	0.491834	0.384044	stu-miR399c-3p		MIMAT0027482	0.0097	0.145842	hsa-miR-6791-5p
MIMAT0031230	0.491834	0.384044	stu-miR399d-3p		MIMAT0003249	0.0099	0.954303	hsa-miR-584-5p
MIMAT0031231	0.491834	0.384044	stu-miR399e-3p		MIMAT0027684	0.0101	0.682998	hsa-miR-6892-5p
MIMAT0031232	0.491834	0.384044	stu-miR399f-3p		MIMAT0027687	0.0104	-0.867229	hsa-miR-6893-3p
MIMAT0005524	0.492065	0.261026	aga-miR-1174		MIMAT0019202	0.0105	0.754558	hsa-miR-3129-3p
MI0014050	0.492065	-0.288663	mmu-mir-466m		MIMAT0018090	0.0108	-0.837641	hsa-miR-3667-3p
MIMAT0028399	0.492065	-0.251447	mmu-miR-7215-3p		MIMAT0028119	0.0109	0.212343	hsa-miR-7111-5p
MIMAT0030343	0.492065	-0.314212	hhi-miR-7796		MIMAT0027441	0.0109	-0.885747	hsa-miR-6770-3p
MIMAT0011151	0.492065	-0.236055	ath-miR2111a-3p		MIMAT0000771	0.011	0.826881	hsa-miR-325
MIMAT0011783	0.492065	-0.236055	bna-miR2111a-3p		MIMAT0022939	0.0111	-0.825973	hsa-miR-939-3p
MIMAT0016369	0.492065	-0.236055	bra-miR2111a-3p		MIMAT0005942	0.0114	0.961906	hsa-miR-1288-3p
MIMAT0017658	0.492065	-0.236055	aly-miR2111a-3p		MIMAT0023712	0.0117	0.169575	hsa-miR-6087
MIMAT0031385	0.492065	-0.236055	aly-miR2111c-3p		MIMAT0027689	0.0123	-0.827461	hsa-miR-6894-3p
MIMAT0025342	0.492065	-0.23355	pde-miR950		MIMAT0003246	0.0123	0.836072	hsa-miR-581
MIMAT0025628	0.493131	-0.257899	gga-miR-6560-3p		MIMAT0025454	0.0125	0.721052	hsa-miR-6500-5p
MIMAT0007012	0.493131	0.251191	oan-miR-449c		MIMAT0004674	0.0126	-0.692496	hsa-miR-30c-1-3p
MI0014049	0.493131	-0.272671	mmu-mir-3086		MIMAT0005794	0.0128	-0.873938	hsa-miR-1296-5p
MIMAT0002051	0.493659	0.710842	ptc-miR399h		MIMAT0000753	0.0133	0.889101	hsa-miR-342-3p
ENSG00000201810	0.494343	0.249533			MIMAT0020603	0.0134	0.950479	hsa-miR-5096
MIMAT0016781	0.494343	0.276069	cin-miR-4173-5p		MIMAT0019216	0.0135	0.666698	hsa-miR-3187-5p
MIMAT0007143	0.494487	-0.286349	oan-miR-143-5p		MIMAT0002890	0.0141	0.906243	hsa-miR-299-5p
MIMAT0018750	0.494877	-0.252563	tca-miR-309a-5p		MIMAT0010367	0.0141	-0.844526	hsa-miR-764
MI0006373	0.495119	-0.250884	hsa-mir-1243		MIMAT0003945	0.0142	-0.881255	hsa-miR-765
MIMAT0005984	0.495119	-0.269199	mdv1-miR-M12-3p		MIMAT0016854	0.0143	0.831351	hsa-miR-4304
MIMAT0028814	0.49573	-0.305348	mdo-miR-7379-5p		MIMAT0019899	0.0147	0.616787	hsa-miR-4756-5p
MIMAT0028013	0.49573	0.267071	mmu-miR-7054-3p		MIMAT0022925	0.0148	-0.856226	hsa-miR-503-3p
MIMAT0022465	0.495786	0.249682	gma-miR5677		MIMAT0004952	0.0154	0.29155	hsa-miR-665
MIMAT0005592	0.496036	0.329388	hsa-miR-1237-3p		MIMAT0010313	0.0156	-0.161041	hsa-miR-762
MIMAT0007969	0.496036	0.329388	ptr-miR-1237		MIMAT0019830	0.016	-0.837032	hsa-miR-4717-3p
snR38B	0.496076	0.231206			MIMAT0032029	0.0164	-0.356723	hsa-miR-1249-5p
MIMAT0014821	0.49635	-0.274332	api-miR-2b		MIMAT0009201	0.0165	0.871396	hsa-miR-196b-3p
MIMAT0003342	0.49635	0.276749	hcmv-miR-UL70-5p		MIMAT0004980	0.0165	-0.821279	hsa-miR-937-3p
MIMAT0002653	0.49635	0.400384	ppy-miR-16		MIMAT0027673	0.0168	-0.833317	hsa-miR-6886-3p
MIMAT0021799	0.49635	0.400384	aca-miR-16a-5p		MIMAT0003257	0.017	0.865883	hsa-miR-550a-3p
MIMAT0030036	0.49635	0.400384	oar-miR-16b		MIMAT0002808	0.0172	0.934014	hsa-miR-511-5p
MI0005550	0.498819	-0.22041	mmu-mir-873a		MIMAT0021044	0.0174	-0.834668	hsa-miR-5010-3p
[truncated: 34,356 more rows]

## Sheet: Fig. 2
Figure 2A					Figure 2B
Group		Statistical analysis			Group				Statistical analysis
P (n = 147)	C (n = 5)	Unpaired t test			H (n = 91)	M (n = 16)	L (n = 40)	C (n = 5)	one-way ANOVA
4.89753	1.70862	P value	< 0.001		4.89753	5.37107	3.22915	1.70862	F	6.829
3.22915	1.57968	P value summary	***		4.98914	4.5084	5.78121	1.57968	P value	< 0.001
5.78121	1.89147	Significantly different? (P < 0.05)	Yes		6.13135	3.88308	4.93813	1.89147	P value summary	***
4.98914	0.887747	One- or two-tailed P value?	Two-tailed		5.5724	4.30868	4.67051	0.887747	Are differences among means statistically significant? (P < 0.05)	Yes
4.93813	2.0995	t, df	t = 4.456, df = 150		5.81671	3.71227	4.72278	2.0995	R square	0.1216
4.67051					3.97884	4.00635	4.08632
6.13135					4.75325	4.52373	5.31635		Dunnett's multiple comparisons test	Mean Diff.	95% CI of diff.	Significant?	Summary
5.37107					4.27617	5.07629	4.63374		C (n = 5) vs. H (n = 91)	-3.004	-4.592 to -1.415	Yes	***
5.5724					4.33497	4.70207	3.24624		C (n = 5) vs. M (n = 16)	-3.018	-4.790 to -1.246	Yes	***
5.81671					5.49082	4.7599	4.79974		C (n = 5) vs. L (n = 40)	-2.766	-4.406 to -1.125	Yes	***
4.5084					3.07716	4.4907	4.23695
4.72278					6.66468	4.36218	4.07283
3.97884					4.96454	7.24835	3.59912
4.08632					5.31339	4.02207	5.32251
5.31635					1.5052	4.76637	4.2361
4.63374					1.38774	4.67889	5.01668
4.75325					1.4093		5.90589
3.24624					3.71891		5.84097
3.88308					2.91244		1.75635
4.79974					2.94538		3.71014
4.23695					2.63261		5.2199
4.07283					3.25051		7.21966
3.59912					5.83137		3.00369
5.32251					5.71199		4.09539
4.30868					5.7346		1.14902
3.71227					2.62691		2.85401
4.27617					2.34013		6.89659
4.00635					1.91182		2.41923
4.33497					4.50022		6.13335
5.49082					2.92972		4.65092
4.2361					6.49584		4.56522
3.07716					7.17094		1.56269
4.52373					5.20447		4.39917
5.01668					5.92167		3.59326
5.07629					6.38319		5.50029
6.66468					4.55546		4.27504
4.96454					5.94499		4.20289
5.90589					5.69246		4.62203
5.84097					5.30974		5.35697
1.75635					6.01516		5.11891
5.31339					5.59728
3.71014					5.6326
5.2199					5.08674
4.70207					5.40216
1.5052					2.69711
1.38774					1.69509
1.4093					1.74482
3.71891					1.46479
2.91244					2.24757
2.94538					2.70695
2.63261					5.72763
3.25051					6.39782
5.83137					4.9301
5.71199					5.11816
5.7346					6.86074
2.62691					4.64626
2.34013					4.45678
1.91182					4.26854
4.50022					5.07331
2.92972					1.02427
6.49584					4.0254
7.17094					2.62806
5.20447					5.94524
5.92167					5.77595
6.38319					4.61673
4.55546					4.36892
5.94499					6.04471
5.69246					6.73849
5.30974					6.08127
6.01516					7.8114
5.59728					7.11
5.6326					6.30219
5.08674					6.00996
5.40216					5.23713
2.69711					6.12692
1.69509					3.6304
7.21966					2.90915
1.74482					4.63879
3.00369					2.92866
4.09539					5.10008
1.14902					4.9839
2.85401					6.45305
1.46479					5.4184
2.24757					5.3147
2.70695					6.03229
5.72763					2.97898
4.7599					5.41555
6.39782					5.35971
4.9301					5.69755
5.11816					5.68325
6.86074					1.51794
4.64626
4.45678
6.89659
4.26854
5.07331
1.02427
2.41923
4.0254
2.62806
5.94524
5.77595
6.13335
4.65092
4.61673
4.36892
4.56522
6.04471
6.73849
6.08127
7.8114
7.11
6.30219
6.00996
5.23713
6.12692
3.6304
1.56269
2.90915
4.63879
2.92866
4.39917
5.10008
4.4907
4.9839
6.45305
3.59326
4.36218
5.4184
5.3147
7.24835
6.03229
4.02207
2.97898
5.41555
4.76637
4.67889
5.50029
5.35971
4.27504
5.69755
4.20289
4.62203
5.35697
5.68325
5.11891
1.51794
Figure 2C				Figure 2D											Figure 2E
Group		Statistical analysis		Group					Statistical analysis						Group											Statistical analysis
P (n = 809)	C (n = 41)	Unpaired t test		T1 (n = 256)	T2 (n = 354)	T3 (n = 183)	T4 (n = 16)	C (n = 41)	one-way ANOVA						Biliary tract cancer	Bladder cancer	Colorectal cancer	Esophageal cancer	Gastric cancer	Glioma	Hepatocellular carcinoma	Lung cancer	Pancreatic cancer	Sarcoma	Prostate cancer	one-way ANOVA
0.786	-4.405	P value	< 0.001	3.822	1.056	0.786	2.371	-4.405	F	25.38					-0.297	0.195	-0.495	6.24	4.066	0.627	0.662	0.675	-1.316	1.108	0.786	F	4.271
1.056	1.148	P value summary	***	-0.285	0.592	5.101	0.913	1.148	P value	< 0.001					1.745	2.03	4.595	6.341	-1.425	-0.03	-0.174	1.239	0.502	-0.376	1.056	P value	< 0.001
3.822	1.701	Significantly different? (P < 0.05)	Yes	0.446	1.064	0.017	0.422	1.701	P value summary	***					4.048	0.112	2.02	-0.776	0.506	0.001	-0.352	2.714	0.228	0.005	3.822	P value summary	***
-0.285	-3.192	One- or two-tailed P value?	Two-tailed	4.71	8.137	-0.977	4.409	-3.192	Are differences among means statistically significant? (P < 0.05)	Yes					-0.529	2.86	-3.454	-0.18	0.273	2.275	-1.465	4.41	2.157	-0.533	-0.285	Are differences among means statistically significant? (P < 0.05)	Yes
0.446	-3.5	t, df	t = 9.950, df = 848	-0.124	0.198	0.093	-0.014	-3.5	R square	0.1073					4.583	3.608	1.033	-0.737	1.684	1.445	2.636	2.846	0.011	-1.908	0.446	R square	0.03186
5.101	-2.017			4.553	0.606	3.155	-1.21	-2.017							2.824	-0.426	3.78	2.057	0.846	2.514	-0.181	-0.154	0.441	0.132	5.101
0.592	-3.701			-0.882	3.788	4.059	-1.24	-3.701	Dunnett's multiple comparisons test	Mean Diff.	95% CI of diff.	Significant?	Summary		-1.274	4.9	2.031	-1.524	1.073	0.349	3.131	-0.189	1.392	1.649	0.592	Dunnett's multiple comparisons test	Mean Diff.	95% CI of diff.	Significant?	Summary
4.71	-3.936			4.132	4.661	2.517	-1.253	-3.936	C (n = 41) vs. T1 (n = 256)	-3.207	-4.014 to -2.399	Yes	***		-0.603	1.399	-1.29	-3.002	3.42	2.686	-1.157	3.926	6.686	0.821	4.71	Prostate cancer vs. Biliary tract cancer	-0.6273	-1.427 to 0.1728	No	ns
1.064	-2.215			0.336	-0.025	0.013	-0.837	-2.215	C (n = 41) vs. T2 (n = 354)	-3.019	-3.811 to -2.227	Yes	***		0.215	0.299	-0.752	-2.074	5.219	-0.157	-1.675	6.011	-1.094	3.153	1.064	Prostate cancer vs. Bladder cancer	-1.101	-1.901 to -0.3011	Yes	**
-0.124	-3.163			3.642	-0.115	4.149	4.051	-3.163	C (n = 41) vs. T3 (n = 183)	-3.239	-4.069 to -2.410	Yes	***		0.576	2.148	1.262	-0.221	3.814	1.026	-1.022	-0.376	0.54	-1.002	-0.124	Prostate cancer vs. Colorectal cancer	-0.6273	-1.427 to 0.1728	No	ns
8.137	1.334			-0.037	2.419	0.257	-1.901	1.334	C (n = 41) vs. T4 (n = 16)	-2.787	-4.202 to -1.372	Yes	***		2.53	6.669	2.301	0.329	0.151	0.7	3.148	0.227	1.67	-0.193	8.137	Prostate cancer vs. Esophageal cancer	-0.02991	-0.8300 to 0.7702	No	ns
0.198	-3.371			3.184	4.767	-0.106	-0.241	-3.371							-1.139	3.248	0.203	-0.66	-0.798	2.261	2.866	3.153	0.803	-0.358	0.198	Prostate cancer vs. Gastric cancer	-0.5795	-1.380 to 0.2206	No	ns
0.606	-2.241			1.455	3.333	3.744	-0.032	-2.241							3.669	1.706	-0.57	2.796	-0.183	6.649	0.756	-0.832	0.584	-1.556	0.606	Prostate cancer vs. Glioma	-0.9299	-1.730 to -0.1298	Yes	*
3.788	1.317			0.041	0.471	-0.64	-1.286	1.317							2.669	-1.03	-2.027	-0.407	0.678	2.081	3.484	-1.009	-0.083	-0.405	3.788	Prostate cancer vs. Hepatocellular carcinoma	-0.5498	-1.350 to 0.2503	No	ns
0.017	-3.112			0.928	1.972	0.296	0.222	-3.112							0.196	-0.329	1.834	0.053	-0.135	1.476	-0.709	-0.857	-0.463	3.807	0.017	Prostate cancer vs. Lung cancer	-1.04	-1.840 to -0.2395	Yes	**
-0.977	-4.734			5.939	5.02	-0.927	-1.397	-4.734							4.341	0.878	-1.231	3.432	0.31	-0.168	-1.858	-0.253	0.47	0.193	-0.977	Prostate cancer vs. Pancreatic cancer	-0.207	-1.007 to 0.5931	No	ns
0.093	-4.717			0.444	0.908	3.373		-4.717							-0.58	0.545	3.002	-0.56	-0.358	1.808	-1.924	2.864	-0.835	4.174	0.093	Prostate cancer vs. Sarcoma	0.1547	-0.6453 to 0.9548	No	ns
4.553	-4.983			0.043	3.194	6.328		-4.983							0.041	0.752	-1.817	0.45	-0.255	1.062	3.341	4.875	-0.351	-1.383	4.553
-0.882	-2.819			5.016	4.989	-1.656		-2.819							-0.678	1.879	1.175	-1.305	3.843	1.571	-0.702	0.25	-0.577	-1.883	-0.882
3.155	-4.431			0.601	0.166	0.717		-4.431							6.971	3.683	3.646	-1.985	3.506	0.622	-1.754	6.16	3.246	-1.943	3.155
4.661	-4.185			0.722	0.567	0.563		-4.185							2.719	2.832	-2.403	-0.502	-0.486	1.99	-0.312	1.949	-0.646	2.413	4.661
-0.025	-0.581			3.407	3.233	-0.522		-0.581							3.686	4.846	5.607	-0.011	1.608	-0.718	-0.871	5.68	1.434	-1.123	-0.025
4.132	-3.953			0.909	-0.532	-0.192		-3.953							2.292	0.088	1.38	-1.42	0.156	0.128	5.745	-0.596	2.723	0.271	4.132
-0.115	-4.262			2.343	1.12	3.658		-4.262							1.865	0.398	-0.596	4.695	-0.203	0.461	5.294	1.208	-0.421	1.009	-0.115
2.419	-3.288			0.703	1.216	0.139		-3.288							3.407	4.127	-0.965	-1.16	-0.194	1.818	-0.019	0.062	-2.469	-0.172	2.419
4.767	-3.909			0.414	4.522	0.608		-3.909							-1.852	5.172	2.417	-0.396	0.295	-0.103	3.559	-0.096	0.57	0.042	4.767
0.336	-2.939			0.883	-0.031	2.678		-2.939							2.712	-0.356	-0.968	-0.24	0.382	0.227	3.898	3.178	-1.434	3.233	0.336
3.642	-3.023			-0.932	0.139	5.523		-3.023							-0.491	1.135	2.458	1.875	5.355	0.138	3.797	0.341	-0.56	-0.006	3.642
-0.037	-4.715			-0.853	4.655	1.328		-4.715							0.983	0.702	-0.211	2.591	0.4	1.595	2.239	0.36	1.049	0.691	-0.037
2.371	-1.051			1.103	-0.092	0.493		-1.051							-0.457	1.276	1.932	-0.544	1.203	0.325	-0.739	-0.175	-1.763	-1.034	2.371
4.059	-0.385			3.302	4.411	0.044		-0.385							-1.366	1.063	3.549	-1.958	2.709	0.065	-0.003	0.254	-0.282	-0.353	4.059
3.184	-3.808			3.324	3.099	4.696		-3.808							4.64	0.655	0.842	0.252	1.189	0.141	4.165	6.921	0.938	3.996	3.184
3.333	-3.253			-0.033	-0.667	0.015		-3.253							0.056	-0.171	4.439	-0.371	4.496	4.675	2.238	-0.903	-1.702	-0.635	3.333
2.517	-3.571			0.802	5.187	0.474		-3.571							0.489	0.061	3.437	0.912	-1.403	2.055	0.274	2.859	3.816	-0.261	2.517
0.013	-2.416			-0.216	0.298	-0.865		-2.416							-0.581	1.747	0.421	0.144	3.078	0.41	5.025	3.616	5.39	-0.705	0.013
0.471	-4.441			4.047	3.808	0.142		-4.441							2.841	0.87	2.955	-0.372	0.903	1.74	3.705	-0.046	2.855	0.003	0.471
1.455	-3.688			-0.524	0.235	2.872		-3.688							3.32	1.008	1.614	2.14	-0.915	0.765	-1.264	-0.227	-0.707	1.525	1.455
4.149	0.727			2.551	0.6	4.273		0.727							-0.704	5.166	0.039	-0.63	-0.318	3.369	6.157	0.209	-1.888	0.514	4.149
0.041	0.744			3.679	1.154	-0.226		0.744							-0.25	0.064	1.623	0.419	-0.306	1.796	-0.599	3.517	-1.107	1.189	0.041
1.972	0.628			0.544	6.026	-0.475		0.628							-1.071	-0.092	1.263	4.22	-0.2	2.304	2.214	-0.132	1.824	-0.799	1.972
0.257	-4.235			4.115	0.102	-1.558		-4.235							-0.011	-0.275	1.278	-0.82	4.638	3.073	-1.689	3.664	-0.032	0.542	0.257
-0.106				0.46	-1.252	5.815									-0.038	5.54	3.026	4.771	-0.578	13.296	-1.533	4.369	5.479	-1.293	-0.106
5.02				-0.035	5.958	0.011									-0.187	-0.865	4.561	-1.878	-1.452	0.834	-1.511	-0.069	-1.177	-1.21	5.02
0.908				-0.273	-1.115	-1.284									4.564	0.034	-0.964	-0.278	4.837	1.803	-0.571	2.712	4.831	3.092	0.908
0.928				0	2.987	-0.423									0.587	-0.048	0.946	-1.421	-1.813	-0.509	-0.785	-0.377	-1.141	0.132	0.928
5.939				1.36	5.401	-1.103									-0.288	4.802	-0.261	-1.462	2.953	-0.151	2.241	0.09	1.472	0.35	5.939
0.444				-0.396	3.423	3.893									0.282	0.029	0.304	-0.282	-0.785	0.77	-0.093	-0.662	0.867	3.836	0.444
3.744				4.046	4.203	-1.243									1.183	-0.726	-1.165	5.294	0.274	1.689	-0.879	5.227	3.123	1.83	3.744
0.043				-0.503	2.178	-0.615									0.317	4.557	5.619	0.046	2.184	-0.097	2.728	-0.19	-2.385	-0.683	0.043
5.016				0.202	4.095	-2.534									-0.448	2.434	0.081	5.755	0.873	-0.052	4.169	-0.302	3.821	-1.493	5.016
3.194				5.137	-2.279	0.139																			3.194
0.601				-0.797	-1.206	-1.204																			0.601
-0.64				0.789	-1.317	-1.112																			-0.64
0.296				-0.135	-1.06	0.017																			0.296
4.989				-0.035	-2.549	0.321																			4.989
-0.927				0.875	3.768	0.524																			-0.927
3.373				-0.244	-1.334	0.015																			3.373
0.166				-0.577	2.33	5.125																			0.166
0.722				2.794	2.659	1.052																			0.722
0.567				-0.333	-0.43	-0.58																			0.567
6.328				3.218	-1.032	3.673																			6.328
3.233				-0.808	-0.45	5.671																			3.233
3.407				-0.601	-0.048	2.923																			3.407
-0.532				2.824	1.951	4.81																			-0.532
-1.656				-2.723	4.524	1.056																			-1.656
1.12				-1.063	0.111	-0.174																			1.12
0.909				-1.581	-0.223	-1.317																			0.909
1.216				3.017	2.658	-0.682																			1.216
0.913				-0.3	-0.508	-0.048																			0.913
2.343				-0.474	-1.13	0.658																			2.343
0.703				5.823	-0.833	0.729																			0.703
0.717				2.223	-0.132	-1.313																			0.717
4.522				0.878	0.002	-0.385																			4.522
0.563				-1.188	-0.586	-0.898																			0.563
0.414				4.013	-1.29	-1.315																			0.414
-0.031				0.715	-0.7	-1.666																			-0.031
0.883				-0.685	-0.012	3.902																			0.883
-0.932				-1.333	-0.05	-1.77																			-0.932
-0.853				0.302	3.494	-0.476																			-0.853
-0.522				3.754	-1.221	-0.483																			-0.522
0.139				-0.46	0.281	5.268																			0.139
4.655				-0.26	0.55	-0.743																			4.655
-0.192				-0.124	-0.889	-0.748																			-0.192
-0.092				0.589	0.201	1.83																			-0.092
1.103				3.606	0.5	0.451																			1.103
3.658				-0.52	3.836	-0.428																			3.658
0.139				-0.867	1.339	1.897																			0.139
3.302				1.368	-0.281	-0.883																			3.302
0.608				3.601	5.167	-0.708																			0.608
4.411				-0.946	1.681	-0.837																			4.411
3.099				-0.674	2.855	3.964																			3.099
3.324				0.066	-1.782	-0.389																			3.324
-0.033				0.731	2.058	-1.105																			-0.033
2.678				-0.811	0.139	-0.908																			2.678
0.422				0.047	-0.649	-1.229																			0.422
0.802				-1.303	-0.395	-0.513																			0.802
-0.216				-0.382	3.002	-1.103																			-0.216
5.523				-0.192	-0.569	2.558																			5.523
1.328				4.342	0.653	-0.496																			1.328
-0.667				3.629	0.292	-0.43																			-0.667
0.493				-0.503	4.324	-0.338																			0.493
4.047				-0.661	3.323	3.319																			4.047
0.044				2.849	-0.598	-0.551																			0.044
-0.524				-0.777	-0.717	0.407																			-0.524
2.551				-0.286	-1.091	-0.712																			2.551
3.679				-0.72	0.441	3.076																			3.679
5.187				1.931	-0.74	-2.154																			5.187
4.696				-1.728	-0.155	-0.443																			4.696
0.298				-0.648	-0.667	2.604																			0.298
0.544				-0.249	-0.582	0.068																			0.544
4.115				-1.082	-0.587	-0.15																			4.115
3.808				-1.496	2.691	4.382																			3.808
0.235				2.716	-0.894	0.704																			0.235
0.015				-1.413	-1.491	0.59																			0.015
0.474				2.588	-2.743	-0.147																			0.474
0.46				4.697	-0.595	0.284																			0.46
0.6				-1.304	-0.993	-0.42																			0.6
1.154				-0.557	-0.226	0.031																			1.154
-0.035				-0.216	-1.001	-1.12																			-0.035
6.026				1.873	3.917	-0.036																			6.026
-0.865				1.094	0.465	0.134																			-0.865
0.102				-0.281	-0.63	3.714																			0.102
0.142				-1.309	-0.27	0.009																			0.142
-0.273				0.659	-2.446	0.008																			-0.273
-1.252				-0.952	-1.64	-0.899																			-1.252
0				-0.429	-0.267	0.29																			0
1.36				-1.294	0.138	4.234																			1.36
5.958				-0.629	-0.138	4.092																			5.958
-1.115				-1.129	-0.503	0.462																			-1.115
4.409				-0.891	-0.253	5.197																			4.409
-0.396				5.985	-0.815	0.111																			-0.396
2.872				-0.601	-1.267	-0.99																			2.872
2.987				-0.534	0.049	-0.48																			2.987
4.273				0.399	-1.056	-1.061																			4.273
5.401				0.667	-1.52	-1.305																			5.401
4.046				0.09	-1.714	3.35																			4.046
-0.503				6.52	3.025	0.052																			-0.503
-0.226				2.943	-1.037	2.946																			-0.226
0.202				4.131	-1.704	-0.178																			0.202
5.137				-0.284	-1.222	0.443																			5.137
-0.797				0.07	0.877	-0.279																			-0.797
0.789				1.653	4.437	-0.28																			0.789
3.423				-0.754	-0.542	-0.708																			3.423
4.203				-0.784	-1.061	-0.125																			4.203
-0.475				-0.636	-1.411	-1.629																			-0.475
-0.135				-0.524	-0.384	0.502																			-0.135
-1.558				2.773	-0.271	-0.137																			-1.558
5.815				0.057	-0.283	-0.24																			5.815
-0.035				-1.292	-1.217	1.209																			-0.035
0.875				-0.548	-1.734	-1.34																			0.875
-0.244				2.311	-1.764	-0.978																			-0.244
0.011				-0.715	1.546	0.185																			0.011
-0.014				-0.707	-1.511	-1.073																			-0.014
-0.577				3.725	-1.015	3.315																			-0.577
2.178				-1.078	-0.387	-0.557																			2.178
2.794				-0.525	-0.164	-1.057																			2.794
4.095				1.453	-0.842	-1.101																			4.095
-0.333				-1.763	1.972	3.395																			-0.333
3.218				-0.971	-0.86	-1.963																			3.218
-0.808				6.519	-1.107	0.345																			-0.808
-0.601				3.734	3.45	-0.914																			-0.601
2.824				3.954	-0.893	-0.213																			2.824
-2.723				-1.186	-1.206	3.354																			-2.723
-2.279				-1.135	-0.956	2.584																			-2.279
-1.206				-1	-0.55	0.557																			-1.206
-1.317				4.519	1.198	-2.051																			-1.317
-1.06				0.775	-1.63	5.334																			-1.06
-2.549				2.201	0.213	0.198																			-2.549
-1.063				-0.796	2.463	0.405																			-1.063
3.768				0.055	-0.484	0.484																			3.768
-1.334				-0.594	3.14	-0.511																			-1.334
-1.284				-0.489	1.004	-0.419																			-1.284
-1.21				-0.375	-0.538	0.371																			-1.21
2.33				0.244	-0.459	-1.128																			2.33
2.659				1.902	-0.466	4.371																			2.659
-1.581				-0.864	-0.816	4.715																			-1.581
-0.43				-0.914	2.956	-2.763																			-0.43
3.017				-0.609	5.656	-0.441																			3.017
-0.423				-0.842	-1.549	-1.64																			-0.423
-1.032				-0.358	-0.897	0.55																			-1.032
-0.3				-0.3	5.182	-0.458																			-0.3
-0.45				3.674	0.897	-1																			-0.45
-1.103				-0.347	3.454	-0.679																			-1.103
-0.474				-0.707	-0.902																				-0.474
5.823				-0.817	-1.385																				5.823
2.223				-1.584	-1.311																				2.223
0.878				-2.16	0.476																				0.878
3.893				-1.101	-0.917																				3.893
-0.048				-0.729	-0.738																				-0.048
-1.188				-1.063	3.143																				-1.188
-1.243				-0.588	2.558																				-1.243
4.013				0.453	-1.597																				4.013
1.951				-0.336	4.078																				1.951
0.715				0.466	-0.842																				0.715
-0.615				1.626	0.156																				-0.615
4.524				0.249	0.522																				4.524
0.111				-1.865	-0.279																				0.111
-0.223				4.252	0.123																				-0.223
-0.685				4.374	-0.395																				-0.685
2.658				-1.43	-0.45																				2.658
-1.333				-0.426	-0.648																				-1.333
-0.508				0.841	0.637																				-0.508
0.302				0.766	0.122																				0.302
-1.13				-1.006	-0.29																				-1.13
-2.534				0.726	-0.228																				-2.534
3.754				0.066	-0.615																				3.754
-0.46				0.167	-0.107																				-0.46
0.139				0.393	-0.35																				0.139
-0.833				-0.128	4.587																				-0.833
-0.132				-0.497	-0.066																				-0.132
-1.204				1.417	-0.276																				-1.204
-0.26				-1.431	-0.539																				-0.26
0.002				-0.639	-0.073																				0.002
-0.586				0.06	2.596																				-0.586
-1.29				-0.214	0.041																				-1.29
-1.112				-0.32	0.245																				-1.112
-0.7				0.302	6.63																				-0.7
-0.012				0.41	0.501																				-0.012
-0.05				-0.684	-1.533																				-0.05
0.017				-0.247	-0.187																				0.017
3.494				0.55	-0.523																				3.494
-1.221				-0.876	-0.828																				-1.221
0.321				1.781	-1.675																				0.321
-0.124				-0.144	-0.019																				-0.124
0.281				-0.108	-0.305																				0.281
0.55				-0.388	4.34																				0.55
-0.889				-0.633	-0.745																				-0.889
0.201				-0.716	1.345																				0.201
0.589				-1.359	-0.473																				0.589
0.5				6.628	-1.185																				0.5
3.836				-1.607	0.121																				3.836
1.339				-0.02	2.154																				1.339
3.606				-0.522	-2.566																				3.606
0.524				-0.604	-1.767																				0.524
0.015				-0.763	2.05																				0.015
5.125				0.068	4.946																				5.125
1.052				-0.303	2.775																				1.052
-0.281				1.072	-1.048																				-0.281
-0.58				-0.153	-0.318																				-0.58
3.673				-0.379	3.938																				3.673
5.167				-0.631	-1.205																				5.167
-0.52				0.056	-1.777																				-0.52
1.681				-1.057	-1.376																				1.681
2.855				3.172	-0.539																				2.855
-1.782				-0.359	-0.522																				-1.782
2.058				-0.98	2.364																				2.058
5.671				2.892	-1.564																				5.671
2.923				-0.78	-0.382																				2.923
4.81				2.896	-0.32																				4.81
-0.867				3.271	-0.068																				-0.867
1.056				2.175	-1.667																				1.056
1.368				-0.773	2.172																				1.368
3.601				-0.405	-0.984																				3.601
-0.174				0.018	4.474																				-0.174
-1.317				-0.782	-0.77																				-1.317
-0.946				-0.467	-0.213																				-0.946
0.139					-0.392																				0.139
-0.649					-1.653																				-0.649
-0.674					-1.39																				-0.674
-0.395					3.402																				-0.395
3.002					1.717																				3.002
-0.569					-0.661																				-0.569
0.653					1.881																				0.653
0.066					-0.2																				0.066
-0.682					-1.032																				-0.682
0.292					-0.69																				0.292
0.731					-1.173																				0.731
-0.048					1.596																				-0.048
0.658					-1.461																				0.658
4.324					-0.606																				4.324
-0.811					-0.246																				-0.811
3.323					2.865																				3.323
-0.598					-1.753																				-0.598
-0.717					-0.043																				-0.717
-1.091					-1.099																				-1.091
0.047					-1.839																				0.047
-1.303					-1.448																				-1.303
0.441					-1.409																				0.441
-0.74					3.041																				-0.74
-0.382					-1.598																				-0.382
-0.155					-2.608																				-0.155
-0.192					1.508																				-0.192
4.342					-2.038																				4.342
-0.667					2.413																				-0.667
0.729					-1.509																				0.729
-0.582					-1.837																				-0.582
3.629					-2.45																				3.629
-0.587					-0.178																				-0.587
-0.503					1.622																				-0.503
-0.661					-0.609																				-0.661
2.691					-1.14																				2.691
-0.894					-0.644																				-0.894
-1.313					-1.194																				-1.313
-1.491					-0.787																				-1.491
-0.385					3.655																				-0.385
2.849					-0.217																				2.849
-0.898					-0.727																				-0.898
-2.743					-0.66																				-2.743
-1.315					-0.432																				-1.315
-0.595					-0.468																				-0.595
-0.993					-0.118																				-0.993
-0.226					4.426																				-0.226
-1.001					1.299																				-1.001
-1.666					-0.723																				-1.666
-0.777					-0.669																				-0.777
3.902					-0.51																				3.902
3.917					-0.902																				3.917
0.465					-0.837																				0.465
-0.286					-0.745																				-0.286
-0.63					-1.426																				-0.63
-0.27					2.367																				-0.27
-2.446					-0.764																				-2.446
-1.77					0.464																				-1.77
-1.64					-0.036																				-1.64
-0.476					0.17																				-0.476
-0.267					-2.074																				-0.267
0.138					-0.403																				0.138
-0.72					-0.822																				-0.72
1.931					-0.27																				1.931
-0.138					-0.889																				-0.138
-1.728					3.52																				-1.728
-0.483					0.072																				-0.483
-0.503					1.019																				-0.503
-0.648					0.308																				-0.648
-0.253					3.265																				-0.253
-0.815					-0.715																				-0.815
-1.267					-0.223																				-1.267
0.049					-0.365																				0.049
-1.056					-0.45																				-1.056
-1.52					-0.582																				-1.52
-1.24					-0.103																				-1.24
5.268					-0.403																				5.268
-1.714					-0.76																				-1.714
3.025					-0.746																				3.025
-1.037					0.258																				-1.037
-1.704					-0.555																				-1.704
-1.222					0.185																				-1.222
0.877					0.022																				0.877
-0.743					-1.148																				-0.743
-0.748					-0.749																				-0.748
1.83					-0.811																				1.83
-0.249					-0.749																				-0.249
4.437					-0.138																				4.437
0.451					-0.763																				0.451
-0.542					0.191																				-0.542
-0.428					-1.993																				-0.428
1.897					-0.533																				1.897
-1.061					2.754																				-1.061
-1.082					-1.225																				-1.082
-0.883					-0.315																				-0.883
-1.496					4.574																				-1.496
-1.411					4.312																				-1.411
-0.708					-0.553																				-0.708
-0.384					0.389																				-0.384
-0.271																									-0.271
-0.837																									-0.837
-0.283																									-0.283
-1.217																									-1.217
3.964																									3.964
2.716																									2.716
-1.413																									-1.413
-1.734																									-1.734
2.588																									2.588
-1.764																									-1.764
1.546																									1.546
-1.511																									-1.511
-1.015																									-1.015
4.697																									4.697
-0.387																									-0.387
-0.389																									-0.389
-0.164																									-0.164
-1.105																									-1.105
-0.842																									-0.842
-1.304																									-1.304
-0.908																									-0.908
1.972																									1.972
-1.229																									-1.229
-0.513																									-0.513
-0.86																									-0.86
-1.107																									-1.107
-1.103																									-1.103
3.45																									3.45
-0.893																									-0.893
-1.206																									-1.206
-0.557																									-0.557
2.558																									2.558
-0.956																									-0.956
-0.55																									-0.55
-0.496																									-0.496
-0.43																									-0.43
1.198																									1.198
-1.63																									-1.63
-1.253																									-1.253
-0.338																									-0.338
-0.216																									-0.216
1.873																									1.873
0.213																									0.213
2.463																									2.463
-0.484																									-0.484
3.14																									3.14
1.004																									1.004
3.319																									3.319
-0.538																									-0.538
-0.459																									-0.459
-0.466																									-0.466
-0.816																									-0.816
2.956																									2.956
5.656																									5.656
-1.549																									-1.549
1.094																									1.094
-0.897																									-0.897
5.182																									5.182
-0.281																									-0.281
0.897																									0.897
-1.309																									-1.309
3.454																									3.454
0.659																									0.659
-0.551																									-0.551
-0.902																									-0.902
-0.837																									-0.837
-1.385																									-1.385
-1.311																									-1.311
0.407																									0.407
0.476																									0.476
-0.952																									-0.952
-0.917																									-0.917
-0.712																									-0.712
-0.738																									-0.738
3.076																									3.076
-2.154																									-2.154
-0.443																									-0.443
4.051																									4.051
-0.429																									-0.429
-1.294																									-1.294
3.143																									3.143
2.558																									2.558
-1.597																									-1.597
4.078																									4.078
-1.901																									-1.901
-0.842																									-0.842
2.604																									2.604
0.156																									0.156
0.522																									0.522
-0.629																									-0.629
0.068																									0.068
-0.279																									-0.279
0.123																									0.123
-0.15																									-0.15
-0.395																									-0.395
-0.45																									-0.45
4.382																									4.382
-0.648																									-0.648
0.637																									0.637
0.122																									0.122
0.704																									0.704
-1.129																									-1.129
-0.29																									-0.29
-0.228																									-0.228
-0.615																									-0.615
-0.107																									-0.107
-0.35																									-0.35
4.587																									4.587
-0.891																									-0.891
-0.066																									-0.066
-0.276																									-0.276
-0.539																									-0.539
0.59																									0.59
-0.147																									-0.147
0.284																									0.284
-0.42																									-0.42
-0.073																									-0.073
0.031																									0.031
-1.12																									-1.12
2.596																									2.596
0.041																									0.041
-0.036																									-0.036
0.134																									0.134
0.245																									0.245
6.63																									6.63
5.985																									5.985
0.501																									0.501
-0.601																									-0.601
-0.241																									-0.241
3.714																									3.714
-1.533																									-1.533
0.009																									0.009
-0.534																									-0.534
0.399																									0.399
0.008																									0.008
-0.899																									-0.899
0.667																									0.667
0.09																									0.09
0.29																									0.29
-0.187																									-0.187
6.52																									6.52
4.234																									4.234
2.943																									2.943
4.092																									4.092
4.131																									4.131
-0.284																									-0.284
0.462																									0.462
5.197																									5.197
0.07																									0.07
0.111																									0.111
1.653																									1.653
-0.754																									-0.754
-0.523																									-0.523
-0.784																									-0.784
-0.828																									-0.828
-0.636																									-0.636
-0.524																									-0.524
-0.99																									-0.99
2.773																									2.773
-1.675																									-1.675
-0.019																									-0.019
-0.305																									-0.305
4.34																									4.34
-0.48																									-0.48
-1.061																									-1.061
-1.305																									-1.305
0.057																									0.057
-0.032																									-0.032
3.35																									3.35
-1.292																									-1.292
-0.745																									-0.745
1.345																									1.345
-0.548																									-0.548
-0.473																									-0.473
2.311																									2.311
-0.715																									-0.715
0.052																									0.052
-0.707																									-0.707
3.725																									3.725
-1.078																									-1.078
-1.185																									-1.185
0.121																									0.121
-0.525																									-0.525
2.154																									2.154
1.453																									1.453
-1.763																									-1.763
-0.971																									-0.971
-2.566																									-2.566
-1.767																									-1.767
2.05																									2.05
4.946																									4.946
2.946																									2.946
2.775																									2.775
6.519																									6.519
-0.178																									-0.178
3.734																									3.734
3.954																									3.954
0.443																									0.443
-1.048																									-1.048
-0.318																									-0.318
3.938																									3.938
-1.186																									-1.186
-1.205																									-1.205
-1.777																									-1.777
-1.135																									-1.135
-1.376																									-1.376
-1																									-1
-0.279																									-0.279
4.519																									4.519
-0.539																									-0.539
0.775																									0.775
-0.522																									-0.522
2.364																									2.364
-1.564																									-1.564
-0.28																									-0.28
-1.286																									-1.286
-0.382																									-0.382
-0.32																									-0.32
-0.068																									-0.068
-1.667																									-1.667
-0.708																									-0.708
2.172																									2.172
2.201																									2.201
-0.125																									-0.125
-0.796																									-0.796
-1.629																									-1.629
-0.984																									-0.984
0.055																									0.055
0.502																									0.502
4.474																									4.474
-0.77																									-0.77
-0.213																									-0.213
-0.392																									-0.392
-1.653																									-1.653
-1.39																									-1.39
3.402																									3.402
1.717																									1.717
-0.137																									-0.137
-0.661																									-0.661
0.222																									0.222
1.881																									1.881
-0.2																									-0.2
-1.032																									-1.032
-0.24																									-0.24
1.209																									1.209
-0.69																									-0.69
-1.173																									-1.173
-0.594																									-0.594
-1.34																									-1.34
-0.489																									-0.489
-0.375																									-0.375
0.244																									0.244
1.902																									1.902
1.596																									1.596
-1.461																									-1.461
-0.606																									-0.606
-0.246																									-0.246
-0.864																									-0.864
-0.978																									-0.978
2.865																									2.865
0.185																									0.185
-0.914																									-0.914
-1.073																									-1.073
3.315																									3.315
-0.609																									-0.609
-0.842																									-0.842
-0.358																									-0.358
-0.3																									-0.3
3.674																									3.674
-0.347																									-0.347
-0.557																									-0.557
-1.753																									-1.753
-0.043																									-0.043
-1.099																									-1.099
-0.707																									-0.707
-0.817																									-0.817
-1.839																									-1.839
-1.448																									-1.448
-1.409																									-1.409
3.041																									3.041
-1.598																									-1.598
-1.584																									-1.584
-2.608																									-2.608
1.508																									1.508
-2.16																									-2.16
-2.038																									-2.038
2.413																									2.413
-1.057																									-1.057
-1.101																									-1.101
-1.509																									-1.509
-1.101																									-1.101
-1.837																									-1.837
-2.45																									-2.45
-0.178																									-0.178
3.395																									3.395
-0.729																									-0.729
-1.963																									-1.963
1.622																									1.622
-1.063																									-1.063
-0.609																									-0.609
-1.14																									-1.14
-0.644																									-0.644
-1.194																									-1.194
-0.787																									-0.787
3.655																									3.655
-0.588																									-0.588
0.345																									0.345
-0.217																									-0.217
0.453																									0.453
-0.727																									-0.727
-0.66																									-0.66
-0.432																									-0.432
-0.336																									-0.336
-0.468																									-0.468
-0.118																									-0.118
0.466																									0.466
1.626																									1.626
-0.914																									-0.914
-0.213																									-0.213
3.354																									3.354
4.426																									4.426
0.249																									0.249
1.299																									1.299
-0.723																									-0.723
-0.669																									-0.669
2.584																									2.584
-0.51																									-0.51
-1.865																									-1.865
4.252																									4.252
-0.902																									-0.902
-0.837																									-0.837
-0.745																									-0.745
-1.426																									-1.426
4.374																									4.374
2.367																									2.367
-1.43																									-1.43
-1.397																									-1.397
-0.764																									-0.764
-0.426																									-0.426
0.464																									0.464
-0.036																									-0.036
0.841																									0.841
0.557																									0.557
0.17																									0.17
0.766																									0.766
-2.074																									-2.074
-2.051																									-2.051
-1.006																									-1.006
0.726																									0.726
-0.403																									-0.403
5.334																									5.334
0.198																									0.198
-0.822																									-0.822
-0.27																									-0.27
0.405																									0.405
0.066																									0.066
0.167																									0.167
0.393																									0.393
-0.128																									-0.128
-0.889																									-0.889
3.52																									3.52
0.072																									0.072
1.019																									1.019
0.308																									0.308
3.265																									3.265
0.484																									0.484
-0.511																									-0.511
-0.497																									-0.497
-0.419																									-0.419
-0.715																									-0.715
0.371																									0.371
-0.223																									-0.223
-0.365																									-0.365
1.417																									1.417
-0.45																									-0.45
-1.431																									-1.431
-0.639																									-0.639
0.06																									0.06
-0.214																									-0.214
-0.32																									-0.32
0.302																									0.302
0.41																									0.41
-0.684																									-0.684
-0.247																									-0.247
0.55																									0.55
-0.876																									-0.876
1.781																									1.781
-0.582																									-0.582
-0.103																									-0.103
-0.144																									-0.144
-0.108																									-0.108
-0.388																									-0.388
-0.633																									-0.633
-0.403																									-0.403
-0.76																									-0.76
-0.716																									-0.716
-0.746																									-0.746
-1.359																									-1.359
0.258																									0.258
6.628																									6.628
-0.555																									-0.555
-1.607																									-1.607
-0.02																									-0.02
0.185																									0.185
0.022																									0.022
-1.148																									-1.148
-0.522																									-0.522
-1.128																									-1.128
-0.604																									-0.604
-0.763																									-0.763
0.068																									0.068
-0.303																									-0.303
1.072																									1.072
-0.153																									-0.153
4.371																									4.371
-0.379																									-0.379
-0.631																									-0.631
-0.749																									-0.749
-0.811																									-0.811
0.056																									0.056
-0.749																									-0.749
4.715																									4.715
-0.138																									-0.138
-0.763																									-0.763
-2.763																									-2.763
0.191																									0.191
-1.993																									-1.993
-0.533																									-0.533
-0.441																									-0.441
-1.057																									-1.057
-1.64																									-1.64
2.754																									2.754
0.55																									0.55
3.172																									3.172
-0.458																									-0.458
-0.359																									-0.359
-1.225																									-1.225
-0.315																									-0.315
-0.98																									-0.98
2.892																									2.892
-0.78																									-0.78
-1																									-1
2.896																									2.896
4.574																									4.574
3.271																									3.271
2.175																									2.175
4.312																									4.312
-0.679																									-0.679
-0.553																									-0.553
-0.773																									-0.773
0.389																									0.389
-0.405																									-0.405
0.018																									0.018
-0.782																									-0.782
-0.467																									-0.467

## Sheet: Fig. 3
Figure 3A					Figure 3B					Figure 3C
Group		Statistical analysis			Group		Statistical analysis			Group		Statistical analysis
< 60 (n = 33)	≥ 60 (n = 111)	Mann Whitney test			< 8 (n = 92)	≥ 8 (n = 55)	Mann Whitney test			< 4 (n = 22)	≥ 4 (n = 114)	Mann Whitney test
4.93813	4.89753	P value	0.7451		3.22915	4.89753	P value	0.0448		4.89753	3.22915	P value	0.2698
4.63374	3.22915	Exact or approximate P value?	Exact		5.78121	4.98914	Exact or approximate P value?	Exact		4.98914	5.78121	Exact or approximate P value?	Exact
4.75325	5.78121	P value summary	ns		4.93813	6.13135	P value summary	*		4.07283	4.93813	P value summary	ns
3.88308	4.98914	Significantly different? (P < 0.05)	No		4.67051	3.97884	Significantly different? (P < 0.05)	Yes		4.27617	4.67051	Significantly different? (P < 0.05)	No
5.32251	4.67051	One- or two-tailed P value?	Two-tailed		5.37107	4.75325	One- or two-tailed P value?	Two-tailed		4.33497	6.13135	One- or two-tailed P value?	Two-tailed
4.96454	6.13135	Sum of ranks in column A, B	2324, 8116		5.5724	4.27617	Sum of ranks in column A, B	6307, 4571		2.63261	5.37107	Sum of ranks in column A, B	1695, 7621
1.75635	5.37107	Mann-Whitney U	1763		5.81671	4.33497	Mann-Whitney U	2029		6.01516	5.5724	Mann-Whitney U	1066
5.2199	5.5724				4.5084	3.07716				5.72763	5.81671
1.5052	5.81671				4.72278	6.66468				6.39782	4.5084
1.4093	4.5084				4.08632	1.4093				4.45678	4.72278
5.83137	4.72278				5.31635	3.71891				6.08127	3.97884
5.94499	3.97884				4.63374	2.91244				6.30219	4.08632
5.59728	4.08632				3.24624	2.94538				6.00996	5.31635
2.70695	5.31635				3.88308	2.63261				3.6304	4.63374
4.7599	3.24624				4.79974	5.83137				1.56269	4.75325
4.9301	4.79974				4.23695	5.71199				2.90915	3.24624
5.11816	4.23695				4.07283	5.7346				4.63879	3.88308
2.62806	4.07283				3.59912	2.62691				5.3147	4.79974
5.23713	3.59912				5.32251	1.91182				6.03229	4.23695
3.6304	4.30868				4.30868	4.50022				5.35971	3.59912
4.39917	3.71227				3.71227	6.49584				5.68325	5.32251
5.10008	4.27617				4.00635	7.17094				5.11891	4.30868
3.59326	4.00635				5.49082	5.92167					3.71227
5.4184	4.33497				4.2361	6.38319					4.00635
7.24835	5.49082				4.52373	4.55546					5.49082
6.03229	4.2361				5.01668	5.94499					4.2361
4.02207	3.07716				5.07629	5.69246					3.07716
4.76637	4.52373				4.96454	5.30974					4.52373
5.50029	5.01668				5.90589	5.59728					5.01668
4.27504	5.07629				5.84097	5.08674					5.07629
4.20289	6.66468				1.75635	5.40216					6.66468
5.35697	5.90589				5.31339	1.46479					4.96454
5.11891	5.84097				3.71014	2.24757					5.90589
	5.31339				5.2199	6.86074					5.84097
	3.71014				4.70207	4.64626					5.31339
	1.38774				1.5052	4.45678					3.71014
	3.71891				1.38774	4.26854					5.2199
	2.91244				3.25051	1.02427					1.5052
	2.94538				2.34013	4.0254					1.38774
	2.63261				2.92972	2.62806					1.4093
	3.25051				5.20447	5.94524					3.71891
	5.71199				6.01516	4.36892					2.91244
	5.7346				5.6326	6.04471					2.94538
	2.62691				2.69711	6.08127					3.25051
	2.34013				1.69509	7.8114					5.83137
	1.91182				7.21966	7.11					5.71199
	4.50022				1.74482	6.30219					5.7346
	2.92972				3.00369	6.00996					2.62691
	6.49584				4.09539	6.12692					2.34013
	7.17094				1.14902	3.6304					1.91182
	5.20447				2.85401	5.3147					4.50022
	5.92167				2.70695	6.03229					7.17094
	6.38319				5.72763	5.41555					5.20447
	4.55546				4.7599	5.69755					5.92167
	5.69246				6.39782	5.68325					5.69246
	5.30974				4.9301						5.59728
	6.01516				5.11816						5.6326
	5.6326				6.89659						5.08674
	5.08674				5.07331						5.40216
	5.40216				2.41923						2.69711
	2.69711				5.77595						1.69509
	1.69509				6.13335						7.21966
	7.21966				4.65092						1.74482
	1.74482				4.61673						4.09539
	3.00369				4.56522						1.14902
	4.09539				6.73849						2.85401
	1.14902				5.23713						1.46479
	2.85401				1.56269						2.24757
	1.46479				2.90915						2.70695
	5.72763				4.63879						4.7599
	6.39782				2.92866						5.11816
	6.86074				4.39917						6.86074
	4.64626				5.10008						4.64626
	4.45678				4.4907						6.89659
	6.89659				4.9839						4.26854
	4.26854				6.45305						5.07331
	5.07331				3.59326						1.02427
	1.02427				4.36218						2.41923
	2.41923				5.4184						4.0254
	4.0254				7.24835						2.62806
	5.94524				4.02207						5.94524
	5.77595				2.97898						5.77595
	6.13335				4.76637						6.13335
	4.65092				4.67889						4.65092
	4.61673				5.50029						4.61673
	4.36892				5.35971						4.36892
	4.56522				4.27504						4.56522
	6.04471				4.20289						6.04471
	6.73849				4.62203						6.73849
	6.08127				5.35697						7.8114
	7.8114				5.11891						7.11
	7.11				1.51794						5.23713
	6.30219										6.12692
	6.00996										2.92866
	6.12692										4.39917
	1.56269										5.10008
	2.90915										4.4907
	4.63879										4.9839
	2.92866										6.45305
	4.9839										3.59326
	6.45305										4.36218
	4.36218										5.4184
	5.3147										7.24835
	2.97898										4.02207
	5.41555										2.97898
	4.67889										4.76637
	5.35971										4.67889
	5.69755										5.50029
	4.62203										4.27504
	5.68325										5.69755
	1.51794										4.20289
											4.62203
											5.35697
											1.51794

## Sheet: Fig. 4
Figure 4A					Figure 4B					Figure 4C
Group		Statistical analysis			Group		Statistical analysis			Group		Statistical analysis
C (n = 4)	P (n = 8)	Mann Whitney test			GS < 8 (n = 5)	GS ≥ 8 (n = 3)	Mann Whitney test			GS < 8 (n = 5)	GS ≥ 8 (n = 3)	Mann Whitney test
1.5786	10.9732	P value	0.004		4.4686	10.9732	P value	0.0357		12.65	3.38	P value	0.7857
0.1399	4.4686	Exact or approximate P value?	Exact		3.2915	13.061	Exact or approximate P value?	Exact		10.23	32.81	Exact or approximate P value?	Exact
0.7734	3.2915	P value summary	**		5.2232	5.2882	P value summary	*		12.55	19.56	P value summary	ns
0.7398	5.2232	Significantly different? (P < 0.05)	Yes		4.2564		Significantly different? (P < 0.05)	Yes		4.45		Significantly different? (P < 0.05)	No
	13.061	One- or two-tailed P value?	Two-tailed		3.524		One- or two-tailed P value?	Two-tailed		26.34		One- or two-tailed P value?	Two-tailed
	4.2564	Sum of ranks in column A, B	10.00, 68.00				Sum of ranks in column A, B	15.00, 21.00				Sum of ranks in column A, B	21.00, 15.00
	5.2882	Mann-Whitney U	0				Mann-Whitney U	0				Mann-Whitney U	6
	3.524

## Sheet: Fig. 5
Figure 5A					Figure 5B					Figure 5C
Group		Statistical analysis			Group		Statistical analysis			Group		Statistical analysis
GS < 8 (n = 86)	GS ≥ 8 (n = 48)	Mann Whitney test			C (n = 5)	P (n = 20)	Mann Whitney test			GS < 8 (n = 8)	GS ≥ 8 (n = 12)	Mann Whitney test
7.43	5.06	P value	0.9401		1.70862	4.07283	P value	< 0.001		3.00283	4.27617	P value	0.0468
7.75	29.52	Exact or approximate P value?	Exact		1.57968	1.56269	Exact or approximate P value?	Exact		1.56269	4.33497	Exact or approximate P value?	Exact
112.18	0.44	P value summary	ns		1.89147	2.90915	P value summary	***		2.90915	4.45678	P value summary	*
7.6	0.42	Significantly different? (P < 0.05)	No		0.887747	4.63879	Significantly different? (P < 0.05)	Yes		4.23879	6.08127	Significantly different? (P < 0.05)	Yes
18	22	One- or two-tailed P value?	Two-tailed		2.0995	5.11891	One- or two-tailed P value?	Two-tailed		5.11891	6.30219	One- or two-tailed P value?	Two-tailed
35	22	Sum of ranks in column A, B	5789, 3257			6.01516	Sum of ranks in column A, B	19.00, 306.0		5.91516	6.00996	Sum of ranks in column A, B	58.00, 152.0
6	123	Mann-Whitney U	2048			5.72763	Mann-Whitney U	4		4.22763	4.89753	Mann-Whitney U	22
10.5	60.72					5.35971				5.05971	4.98914
25	30.94					4.27617					3.6304
10	17.7					4.33497					5.3147
28.7	384.48					4.45678					6.03229
5.65	18.3					6.08127					5.68325
7	42.95					6.30219
6.64	11.78					6.00996
8	182.3					4.89753
10	384.48					4.98914
5.9	6					3.6304
8	60.72					5.3147
1.9	7.08					6.03229
9.33	0.9					5.68325
4.72	5.49
15	10.6
8	10.1
9.7	2.6
58	10.7
6.9	5.5
6.9	2.15
10	2.9
19	45.2
6.4	15.96
8.86	0.26
9.7	0.17
5.9	16.5
13.2	15.5
6.5	16.5
21.8	30
5	4.5
6.2	18
16.2	3.2
21.7	0.6
1.9	0.8
0.1	2.5
0.3	23
21.2	19
7	24.6
9	6.3
6.5	15
14	6.3
6.2
3.4
18
12
11.53
9.96
9
13
7.6
22
15
6.3
6.17
7.8
350.2
60.72
198.2
3.1
31.5
11.05
14.5
0.25
17.7
8
28
61
5.5
35
27.4
8.42
75.7
23
6.6
5.9
242
5.8
79
2.3

## Sheet: Fig. S1
X-axis	Y-axis	Statistical analysis
Log2 (PSA concentration)	miR-455-3p expression	Best-fit value
2.89336	5.50029	Slope	-0.07412 ± 0.06097
2.9542	1.38774	Y-intercept when X = 0.0	4.816 ± 0.2410
6.80967	2.34013	X-intercept when Y = 0.0	64.98
2.926	5.6326	1/slope	-13.49
4.16993	5.77595	95% CI
5.12928	5.10008	Slope	-0.1936 to 0.04539
2.58496	3.22915	Y-intercept when X = 0.0	4.344 to 5.288
3.39232	5.78121	X-intercept when Y = 0.0	26.89 to +infinity
4.64386	4.93813	Goodness of fit
3.32193	4.67051	R square	0.01107
4.84298	5.5724	Sy.x	1.46
2.49825	4.72278	Is slope significantly non-zero?
2.80735	4.08632	F	1.478
2.73118	5.31635	DFn, DFd	1.000, 132.0
3	4.63374	P value	0.2263
3.32193	3.24624	Deviation from zero?	Not Significant
2.56072	4.79974	Equation
3	4.23695	Y = -0.07412*X + 4.816
0.925999	4.07283
3.22188	3.59912
2.23879	5.32251
3.90689	4.2361
3	5.01668
3.27799	4.96454
5.85798	5.90589
2.7866	5.84097
2.7866	3.71014
3.32193	5.2199
4.24793	7.21966
2.67807	4.09539
3.14731	1.14902
3.27799	2.85401
2.56072	2.70695
3.72247	6.89659
2.70044	5.07331
4.44626	2.41923
2.32193	6.13335
2.63227	4.65092
4.01792	4.56522
4.43962	5.23713
0.925999	1.56269
-3.32193	2.90915
-1.73697	4.63879
4.40599	4.39917
2.80735	3.59326
3.16993	4.27504
2.70044	4.20289
3.80735	4.62203
2.63227	5.35697
1.76554	5.11891
4.16993	1.51794
3.58496	5.37107
3.52732	5.81671
3.31615	4.5084
3.16993	3.88308
3.70044	4.30868
2.926	3.71227
4.45943	4.00635
3.90689	5.49082
2.65535	4.52373
2.62527	5.07629
2.96347	5.31339
8.45204	1.5052
5.9241	3.25051
7.63081	5.20447
1.63227	6.01516
4.97728	2.69711
3.46597	1.69509
3.85798	1.74482
-2	5.72763
4.14568	4.7599
3	5.11816
4.80736	4.61673
5.93074	6.73849
2.45943	2.92866
5.12928	4.4907
4.7761	4.9839
3.07382	6.45305
6.24222	4.36218
4.52356	5.4184
2.72247	7.24835
2.56072	4.02207
7.91886	2.97898
2.53605	4.76637
6.30378	4.67889
1.20163	5.35971
2.33914	6.13135
4.88362	3.97884
-1.18443	4.27617
-1.25154	4.33497
4.45943	3.07716
4.45943	6.66468
6.94251	1.4093
5.9241	3.71891
4.9514	2.91244
4.14568	2.94538
8.58676	5.71199
4.19377	5.7346
5.42459	2.62691
3.55827	1.91182
7.51017	5.92167
8.58676	5.69246
2.58496	5.59728
5.9241	5.40216
2.82375	4.64626
-0.152003	4.45678
2.45681	4.26854
3.40599	4.0254
3.33628	4.36892
1.37851	6.08127
3.41954	7.8114
2.45943	7.11
1.10434	6.30219
1.53605	6.00996
5.49825	6.12692
3.99639	5.69755
-1.94342	4.89753
-2.55639	4.98914
4.04439	4.50022
3.9542	7.17094
4.04439	5.08674
4.90689	1.46479
2.16993	6.86074
4.16993	5.94524
1.67807	3.6304
-0.736966	5.3147
-0.321928	6.03229
1.32193	5.68325
4.52356	4.75325
4.24793	5.83137
4.62059	2.24757
2.65535	1.02427
3.90689	2.62806
2.65535	6.04471

## Sheet: Fig. S2
Figure S2A					Figure S2B
Group		Statistical analysis			Group		Statistical analysis
P (n = 146)	C (n = 89)	Mann Whitney test			< 8 (n = 133)	≥ 8 (n = 13)	Mann Whitney test
5.43669	3.79536	P value	0.9732		5.43669	0.66977	P value	0.2066
6.01796	0.9454	Exact or approximate P value?	Exact		6.01796	2.52689	Exact or approximate P value?	Exact
5.44522	4.30647	P value summary	ns		5.44522	5.30207	P value summary	ns
2.45715	4.6836	Significantly different? (P < 0.05)	No		2.45715	1.08589	Significantly different? (P < 0.05)	No
1.70578	4.69764	One- or two-tailed P value?	Two-tailed		1.70578	6.12141	One- or two-tailed P value?	Two-tailed
6.42031	4.15508	Sum of ranks in column A, B	17245, 10485		6.42031	2.86947	Sum of ranks in column A, B	9960, 771.0
1.58549	6.21223	Mann-Whitney U	6480		1.58549	6.81571	Mann-Whitney U	680
3.84295	5.91495				3.84295	5.2916
5.48414	3.41196				5.48414	1.22259
5.14266	2.89936				5.14266	6.68918
5.15475	1.4615				5.15475	7.22395
1.80813	5.61882				1.80813	2.64824
1.39411	6.75494				1.39411	5.90512
5.32174	5.97004				5.32174
6.06547	6.44849				6.06547
5.12045	5.65292				5.12045
5.9492	5.74435				5.9492
2.19264	4.93366				2.19264
2.75021	6.0996				2.75021
0.66977	1.05885				3.5776
3.5776	6.82784				1.97986
2.52689	5.42483				4.66987
1.97986	6.394				6.3854
4.66987	7.21785				5.47745
6.3854	4.29373				4.25393
5.47745	4.0487				2.46187
4.25393	4.37989				0.48366
2.46187	4.81097				6.06054
0.48366	6.26701				3.75874
6.06054	4.08664				5.03283
3.75874	3.05861				5.58205
5.30207	4.4574				3.10691
5.03283	6.39172				4.1768
5.58205	6.95846				3.73649
3.10691	5.3591				6.48879
4.1768	6.5063				7.57987
3.73649	1.90603				5.21157
6.48879	2.44991				6.78111
7.57987	1.3882				7.06457
5.21157	0.9702				3.79369
6.78111	4.94391				7.32123
7.06457	1.72599				7.4211
3.79369	4.48724				6.80787
7.32123	6.25386				3.53024
7.4211	5.59933				2.41338
6.80787	5.90913				5.97465
3.53024	6.81512				6.91265
2.41338	5.55157				6.66717
5.97465	6.38729				4.4717
6.91265	6.7527				5.88307
6.66717	6.42171				1.62824
4.4717	6.18319				4.74426
5.88307	5.05977				2.9089
1.62824	5.8526				6.00364
4.74426	6.84242				3.21086
2.9089	7.12501				7.30764
6.00364	6.44441				3.20748
3.21086	5.48758				7.20183
7.30764	6.91606				0.78898
3.20748	4.46591				1.23933
7.20183	6.3239				4.08371
0.78898	5.44757				2.38313
1.08589	4.62005				3.21737
1.23933	6.13347				4.69266
4.08371	6.14203				3.3496
2.38313	6.73827				0.81512
3.21737	6.94272				7.35448
4.69266	6.73129				5.5542
3.3496	5.78739				5.93176
0.81512	6.33013				7.25181
7.35448	7.36327				4.02083
5.5542	5.02403				7.46331
5.93176	3.60543				6.70386
7.25181	4.5615				7.38267
4.02083	4.86667				7.36932
7.46331	6.56374				6.49426
6.70386	4.64966				6.38993
7.38267	6.39416				4.22415
7.36932	7.02203				7.14838
6.49426	3.33369				6.62151
6.12141	1.74751				6.19483
2.86947	3.70448				6.4033
6.38993	5.949				5.96022
4.22415	6.8961				6.51845
7.14838	6.43894				7.45924
6.62151	4.73938				5.38269
6.19483	1.53797				3.04627
6.4033	4.08785				1.13716
5.96022	4.39643				0.69126
6.51845					6.45331
7.45924					6.54044
5.38269					7.57221
3.04627					6.09084
1.13716					5.5263
0.69126					3.11585
6.45331					6.2672
6.54044					6.72429
7.57221					7.8832
6.09084					5.8196
5.5263					7.48331
3.11585					7.74416
6.81571					6.70913
5.2916					8.50818
1.22259					8.00563
6.2672					6.18604
6.72429					6.32882
7.8832					6.41783
5.8196					7.40299
6.68918					5.27738
7.48331					4.95781
7.74416					1.7937
6.70913					3.92643
8.50818					5.07248
8.00563					4.26216
6.18604					7.51219
6.32882					4.90757
6.41783					4.4347
7.40299					5.93584
5.27738					5.23057
4.95781					5.81737
1.7937					5.3511
3.92643					6.14335
5.07248					6.67261
4.26216					5.48572
7.51219					6.62843
7.22395					4.72493
4.90757					5.04874
4.4347					6.02832
2.64824					2.62893
5.93584					4.93342
5.23057					5.47441
5.81737					5.54411
5.3511					5.40118
5.90512
6.14335
6.67261
5.48572
6.62843
4.72493
5.04874
6.02832
2.62893
4.93342
5.47441
5.54411
5.40118
